# Supplementary material for: Identification of miRNAs involved in fruit ripening in Cavendish bananas by deep sequencing
Source: BMC Genomics. 2015 Oct 13;16:776. doi: 10.1186/s12864-015-1995-1 (PMC4603801; doi:10.1186/s12864-015-1995-1)
Supplement: Additional file 2: — Detailed information on the known miRNAs. MiRNA family, miRNA ID, location, length, sequence, total reads for mature miRNA are listed. (XLSX 1247 kb) [file 12864_2015_1995_MOESM2_ESM.xlsx]

## Sheet: Sheet1
Additional file 2-Detailed information of the known miRNAs
Family	No of members	miRNA name	Hit in miRbase	miRNA sequence (5'-3')	length (nt)	miRNA reads				Normalized reads		Fold_change		8.68041			Normalized reads		Fold_change					Normalized reads		Fold_change
						CC1	EE2	MM3		EE2	CC1	Log2(EE2/CC1)	p-value	q.value	Signature		MM	CC1	Log2(MM/CC1)	p-value	q.value	Signature		MM	EE2	Log2(EE2/MM)	p-value	q.value	Signature
Conserved miRNA (30)	116
miR156	9	mac-miR156a	ath-miR156a	TGACAGAAGAGAGTGAGCAC	20	360	6422	133		13173.6	2155.5	2.6115	0	0	TRUE		1053.08	2195.81	-1.0601	1.34e-137	1.8e-137	TRUE		1037.92	11087.3	3.4171	0	0	TRUE
		mac-miR156d	sbi-miR156d	TGACAGAAGAGAGAGAGCACA	21	0	20	4		41.0264	0	6.3585	2.3e-10	1.04e-10	TRUE		31.6717	0	5.9851	1.86e-08	7.35e-09	TRUE		31.2157	34.529	0.14554	0.32973	0.078203	FALSE
		mac-miR156e	sbi-miR156e	TGACAGAAGAGAGCGAGCAC	20	3	123	2		252.312	17.9625	3.8121	1.28e-45	9.29e-46	TRUE		15.8358	18.2984	-0.20852	0.36041	0.05991	FALSE		15.6078	212.353	3.7661	2.22e-49	1.52e-49	TRUE
		mac-miR156g-1	ath-miR156g	CGACAGAAGAGAGTGAGCAC	20	80	1752	0		3593.91	479.001	2.9075	0	0	TRUE		0	487.957	-9.9306	9.38e-87	9.43e-87	TRUE		0	3024.74	12.563	0	0	TRUE
		mac-miR156g	gma-miR156g	ACAGAAGATAGAGAGCACAG	20	6	729	1		1495.41	35.925	5.3794	0	0	TRUE		7.91792	36.5968	-2.2085	6.83e-07	2.33e-07	TRUE		7.80391	1258.58	7.3334	1.3e-296	1.82e-296	TRUE
		mac-miR156i	ath-miR156i	TGACAGAAGAGAGAGAGCAG	20	1	4	1		8.20527	5.98751	0.4546	0.83693	0.15368	FALSE		7.91792	6.09946	0.37644	0.86281	0.12575	FALSE		7.80391	6.90579	-0.17639	0.9738	0.21126	FALSE
		mac-miR156j	ath-miR156j	TGACAGAAGAGAGAGAGCAC	20	0	20	6		41.0264	0	6.3585	2.3e-10	1.04e-10	TRUE		47.5075	0	6.5701	6.96e-12	3.26e-12	TRUE		46.8235	34.529	-0.43943	0.45831	0.10689	FALSE
		mac-miR156r	gma-miR156r	CTGACAGAAGATAGAGAGCAT	21	3	388	0		795.912	17.9625	5.4695	4.35e-170	4.51e-170	TRUE		0	18.2984	-5.1936	3.44e-06	1.12e-06	TRUE		0	669.862	10.388	1.79e-109	1.56e-109	TRUE
		mac-miR156z	gma-miR156z	ATTGGAGTGAAGGGAGCT	18	2	2	0		4.10264	11.975	-1.5454	0.016564	0.0039538	TRUE		0	12.1989	-4.6087	0.0001814	5.07e-05	TRUE		0	3.4529	NA	NA	NA	NA
miR157	2	mac-miR157a	ath-miR157a	TTGACAGAAGATAGAGAGCAC	21	10	847	45		1737.47	59.8751	4.8589	0	0	TRUE		356.307	60.9946	2.5464	6.45e-43	5.19e-43	TRUE		351.176	1462.3	2.058	1.14e-193	1.18e-193	TRUE
		mac-miR157d	ath-miR157d	TGACAGAAGATAGAGAGCAC	20	6	737	1		1511.82	35.925	5.3952	0	0	TRUE		7.91792	36.5968	-2.2085	6.83e-07	2.33e-07	TRUE		7.80391	1272.39	7.3491	1.83e-299	2.7e-299	TRUE
miR159	9	mac-miR159a	ath-miR159a	TTTGGATTGAAGGGAGCTCTA	21	23599	65863	31041		135106	141299	-0.064662	0	0	FALSE		245780	143941	0.77189	0	0	FALSE		242241	113709	-1.0911	0	0	TRUE
		mac-miR159a-1	sbi-miR159a	TTTGGATTGAAGGGAGCTCTG	21	6488	13835	7496		28380	38847	-0.45293	0	0	FALSE		59352.8	39573.3	0.58479	0	0	FALSE		58498.1	23885.4	-1.2923	0	0	TRUE
		mac-miR159e-5p	gma-miR159e-5p	GAGCTCCTTGAAGTCCAATT	20	0	1	1		2.05132	0	NA	NA	NA	NA		7.91792	0	3.9851	0.0095478	0.0022073	TRUE		7.80391	1.72645	-2.1764	0.063296	0.017367	FALSE
		mac-miR159b	ath-miR159b	TTTGGATTGAAGGGAGCTCTT	21	5533	13828	7336		28365.6	33128.9	-0.22395	0	0	FALSE		58085.9	33748.3	0.78337	0	0	FALSE		57249.5	23873.3	-1.2619	0	0	TRUE
		mac-miR159b-2	sbi-miR159b	CTTGGATTGAAGGGAGCTCCT	21	1538	4925	633		10102.7	9208.79	0.13366	2.97e-15	1.61e-15	FALSE		5012.05	9380.97	-0.90434	0	0	FALSE		4939.88	8502.76	0.78346	0	0	FALSE
		mac-miR159b-1	gma-miR159b-3p	ATTGGAGTGAAGGGAGCTCCA	21	1	3	0		6.15396	5.98751	0.039558	0.75583	0.14095	FALSE		0	6.09946	-3.6087	0.01245	0.0025294	TRUE		0	5.17935	3.3728	0.026096	0.0075292	TRUE
		mac-miR159c	ath-miR159c	TTTGGATTGAAGGGAGCTCCT	21	1626	4923	1908		10098.6	9735.69	0.052806	4.56e-33	3.02e-33	FALSE		15107.4	9917.72	0.60717	3.45e-88	3.66e-88	FALSE		14889.9	8499.31	-0.80891	3.96e-222	4.62e-222	FALSE
		mac-miR159c-1	gma-miR159c	ATTGGAGTGAAGGGAGCTCCG	21	1	1	0		2.05132	5.98751	-1.5454	0.090189	0.019934	TRUE		0	6.09946	-3.6087	0.01245	0.0025294	TRUE		0	1.72645	NA	NA	NA	NA
		mac-159a-2	gma-miR159a-5p	GAGCTCCTTGAAGTCCAATTG	21	0	1	1		2.05132	0	NA	NA	NA	NA		7.91792	0	3.9851	0.0095478	0.0022073	TRUE		7.80391	1.72645	-2.1764	0.063296	0.017367	FALSE
miR160	3	mac-miR160a	ath-miR160a	TGCCTGGCTCCCTGTATGCCA	21	13	54	40		110.771	77.8376	0.50904	0.31392	0.067509	FALSE		316.717	79.293	1.9979	2.03e-27	1.28e-27	TRUE		312.157	93.2282	-1.7434	4.77e-23	2.73e-23	TRUE
		mac-miR160b	gma-miR160b	TGCCTGGCTCCCTGTATGCC	20	14	56	40		114.874	83.8251	0.4546	0.4412	0.087764	FALSE		316.717	85.3925	1.891	3.12e-25	1.85e-25	TRUE		312.157	96.6811	-1.691	5.57e-22	3.12e-22	TRUE
		mac-miR160f	sbi-miR160f	TGCCTGGCTCCCTGAATGCCA	21	1	1	0		2.05132	5.98751	-1.5454	0.090189	0.019934	FALSE		0	6.09946	-3.6087	0.01245	0.0025294	TRUE		0	1.72645	NA	NA	NA	NA
miR162	2	mac-miR162a	ath-miR162a	TCGATAAACCTCTGCATCCAG	21	416	4283	199		8785.8	2490.8	1.8186	0	0	TRUE		1575.67	2537.38	-0.68737	6.53e-93	7.3e-93	FALSE		1552.98	7394.38	2.2514	0	0	TRUE
		mac-miR162a-1	gma-miR162a	TCGATAAACCTCTGCATCCA	20	416	4283	199		8785.8	2490.8	1.8186	0	0	TRUE		1575.67	2537.38	-0.68737	6.53e-93	7.3e-93	FALSE		1552.98	7394.38	2.2514	0	0	TRUE
miR164	4	mac-miR164a	ath-miR164a	TGGAGAAGCAGGGCACGTGCA	21	33	109	24		223.594	197.588	0.17839	0.40043	0.081005	FALSE		190.03	201.282	-0.082991	0.025205	0.0048282	FALSE		187.294	188.183	0.0068312	0.16206	0.042388	FALSE
		mac-miR164b	gma-miR164b	TGGAGAAGCAGGGCACGTGC	20	33	109	24		223.594	197.588	0.17839	0.40043	0.081005	FALSE		190.03	201.282	-0.082991	0.025205	0.0048282	FALSE		187.294	188.183	0.0068312	0.16206	0.042388	FALSE
		mac-miR164b-1	sbi-miR164b	TGGAGAAGCAGGGCACGTGCT	21	17	26	6		53.3343	101.788	-0.93243	2.18e-07	9.28e-08	FALSE		47.5075	103.691	-1.1261	1.79e-08	7.19e-09	TRUE		46.8235	44.8877	-0.060913	0.64137	0.14593	FALSE
		mac-miR164c	ath-miR164c	TGGAGAAGCAGGGCACGTGCG	21	17	27	6		55.3856	101.788	-0.87798	5.71e-07	2.31e-07	FALSE		47.5075	103.691	-1.1261	1.79e-08	7.19e-09	TRUE		46.8235	46.6141	-0.0064656	0.51387	0.11885	FALSE
miR165	1	mac-miR165a	ath-miR165a	TCGGACCAGGCTTCATCCCCC	21	5	70	6		143.592	29.9375	2.262	5.22e-15	2.77e-15	TRUE		47.5075	30.4973	0.63947	0.22967	0.039482	FALSE		46.8235	120.851	1.3679	2.42e-11	1.09e-11	TRUE
miR166	9	mac-miR166a	ath-miR166a	TCGGACCAGGCTTCATTCCCC	21	522	14240	441		29210.8	3125.48	3.2244	0	0	TRUE		3491.8	3183.92	0.13317	0.0018241	0.00049579	FALSE		3441.53	24584.6	2.8366	0	0	TRUE
		mac-miR166a-1	gma-miR166a-5p	GGAATGTTGTCTGGCTCGAGG	21	78	133	30		272.825	467.026	-0.77552	2.42e-23	1.44e-23	FALSE		237.538	475.758	-1.0021	3.64e-29	2.43e-29	TRUE		234.117	229.618	-0.027999	0.19582	0.049821	FALSE
		mac-miR166d	sbi-miR166d	TCGGACCAGGCTTCATTCCC	20	530	14243	464		29216.9	3173.38	3.2027	0	0	TRUE		3673.92	3232.71	0.18457	0.091922	0.016508	FALSE		3621.02	24589.8	2.7636	0	0	TRUE
		mac-miR166e	sbi-miR166e	TCGGACCAGGCTTCAATCCCT	21	1	2	3		4.10264	5.98751	-0.5454	0.35707	0.073478	FALSE		23.7538	6.09946	1.9614	0.0034184	0.00089294	TRUE		23.4117	3.4529	-2.7614	0.00016504	5.85e-05	TRUE
		mac-miR166f	sbi-miR166f	TCGGACCAGGCTTCATTCCTC	21	41	397	26		814.374	245.488	1.73	3.26e-50	2.43e-50	TRUE		205.866	250.078	-0.28067	0.00010747	3.18e-05	FALSE		202.902	685.4	1.7562	7.96e-77	6.37e-77	TRUE
		mac-miR166h-3p	gma-miR166h-3p	TCTCGGACCAGGCTTCATTCC	21	65	683	51		1401.05	389.188	1.848	1.97e-95	1.74e-95	TRUE		403.814	396.465	0.026498	0.033485	0.0062943	FALSE		398	1179.16	1.5669	3.09e-114	2.79e-114	TRUE
		mac-miR166k	sbi-miR166k	TCGGACCAGGCTTCATTCCT	20	52	490	51		1005.15	311.35	1.6908	4.16e-59	3.31e-59	TRUE		403.814	317.172	0.34843	0.3271	0.055287	FALSE		398	845.96	1.0878	1.91e-52	1.37e-52	TRUE
		mac-miR166m	gma-miR166m	CGGACCAGGCTTCATTCCCC	20	432	15015	26		30800.5	2586.6	3.5738	0	0	TRUE		205.866	2634.97	-3.678	0	0	TRUE		202.902	25922.6	6.9973	0	0	TRUE
		mac-miR166u	gma-miR166u	TCTCGGACCAGGCTTCATTC	20	582	15396	523		31582.1	3484.73	3.18	0	0	TRUE		4141.07	3549.89	0.22223	0.52814	0.084506	FALSE		4081.45	26580.4	2.7032	0	0	TRUE
miR167	7	mac-miR167a	ath-miR167a	TGAAGCTGCCAGCATGATCTA	21	54	107	31		219.491	323.325	-0.55882	6.86e-12	3.34e-12	FALSE		245.456	329.371	-0.42425	3.3e-08	1.23e-08	FALSE		241.921	184.73	-0.38912	0.17969	0.046565	FALSE
		mac-miR167c	ath-miR167c	TAAGCTGCCAGCATGATCTTG	21	1	0	0		0	5.98751	-3.582	0.012176	0.0029658	TRUE		0	6.09946	-3.6087	0.01245	0.0025294	TRUE		NA	NA	NA	NA	NA	NA
		mac-miR167d	ath-miR167d	TGAAGCTGCCAGCATGATCTGG	22	134	371	60		761.039	802.326	-0.076218	3.05e-07	1.25e-07	FALSE		475.075	817.328	-0.78276	2.88e-36	2.15e-36	FALSE		468.235	640.512	0.45199	6.29e-14	3.2e-14	FALSE
		mac-miR167d-1	sbi-miR167d	TGAAGCTGCCAGCATGATCTG	21	723	3911	535		8022.71	4328.97	0.89007	9.64e-112	9.2e-112	FALSE		4236.09	4409.91	-0.058017	2.12e-22	1.22e-22	FALSE		4175.09	6752.14	0.69354	9.91e-226	1.21e-225	FALSE
		mac-miR167e	gma-miR167e	TGAAGCTGCCAGCATGATCTT	21	37	92	23		188.721	221.538	-0.2313	0.00020852	7.32e-05	FALSE		182.112	225.68	-0.30945	0.00011239	3.28e-05	FALSE		179.49	158.833	-0.17639	0.87482	0.19586	FALSE
		mac-miR167h	gma-miR167h	ATCATGCTGGCAGCTTCAACTGGT	24	37	89	22		182.567	221.538	-0.27912	6.04e-05	2.18e-05	FALSE		174.194	225.68	-0.37358	2.02e-05	6.06e-06	FALSE		171.686	153.654	-0.16009	0.79759	0.18001	FALSE
		mac-miR167i	gma-miR167i	TCATGCTGGCAGCTTCAACTGGT	23	11	39	13		80.0014	65.8626	0.28057	0.94716	0.16999	FALSE		102.933	67.0941	0.61745	0.093669	0.016672	FALSE		101.451	67.3315	-0.59143	0.081605	0.022173	FALSE
miR168	3	mac-miR168	sbi-miR168	TCGCTTGGTGCAGATCGGGAC	21	0	1	0		2.05132	0	NA	NA	NA	NA		NA	NA	NA	NA	NA	NA		0	1.72645	NA	NA	NA	NA
		mac-miR168a	ath-miR168a	TCGCTTGGTGCAGGTCGGGAA	21	877	5127	725		10517.1	5251.04	1.0021	8.17e-198	8.87e-198	TRUE		5740.49	5349.23	0.10184	2.32e-07	8.19e-08	FALSE		5657.84	8851.5	0.64567	1.36e-269	1.81e-269	FALSE
		mac-miR168b	gma-miR168b	TCGCTTGGTGCAGGTCGGG	19	866	5081	723		10422.8	5185.18	1.0073	1.46e-198	1.67e-198	TRUE		5724.66	5282.13	0.11607	3.62e-06	1.16e-06	FALSE		5642.23	8772.09	0.63665	2.22e-262	2.83e-262	FALSE
miR169	3	mac-miR169b	ath-miR169b	CAGCCAAGGATGACTTGCCGG	21	1	0	1		0	5.98751	-3.582	0.012176	0.0029658	TRUE		7.91792	6.09946	0.37644	0.86281	0.12575	FALSE		7.80391	0	-3.9642	0.009448	0.0028129	TRUE
		mac-miR169e	sbi-miR169e	TAGCCAAGGATGACTTGCCGG	21	0	0	1		NA	NA	NA	NA	NA	NA		7.91792	0	3.9851	0.0095478	0.0022073	TRUE		7.80391	0	-3.9642	0.009448	0.0028129	TRUE
		mac-miR169v	gma-miR169v	CAGCCAAGGATGACTTGCC	19	1	0	1		0	5.98751	-3.582	0.012176	0.0029658	TRUE		7.91792	6.09946	0.37644	0.86281	0.12575	FALSE		7.80391	0	-3.9642	0.009448	0.0028129	TRUE
miR171	9	mac-miR171a	ath-miR171a	TGATTGAGCCGCGCCAATATC	21	3	10	4		20.5132	17.9625	0.19156	0.82142	0.152	FALSE		31.6717	18.2984	0.79148	0.18634	0.03231	FALSE		31.2157	17.2645	-0.85446	0.12239	0.032934	FALSE
		mac-miR171a-1	gma-miR171a	TGAGCCGTGCCAATATCACGA	21	1	2	0		4.10264	5.98751	-0.5454	0.35707	0.073478	FALSE		0	6.09946	-3.6087	0.01245	0.0025294	TRUE		0	3.4529	NA	NA	NA	NA
		mac-miR171b	ath-miR171b	TTGAGCCGTGCCAATATCACG	21	6	22	0		45.129	35.925	0.32907	0.91885	0.16616	FALSE		0	36.5968	-6.1936	6.3e-11	2.82e-11	TRUE		0	37.9819	6.2472	3.96e-11	1.73e-11	TRUE
		mac-miR171b-1	sbi-miR171b	TGATTGAGCCGTGCCAATATC	21	6	22	0		45.129	35.925	0.32907	0.91885	0.16616	FALSE		0	36.5968	-6.1936	6.3e-11	2.82e-11	TRUE		0	37.9819	6.2472	3.96e-11	1.73e-11	TRUE
		mac-miR171c-3p	gma-miR171c-3p	TTGAGCCGTGCCAATATCACA	21	5	20	0		41.0264	29.9375	0.4546	0.64534	0.12324	FALSE		0	30.4973	-5.9306	2.1e-09	8.98e-10	TRUE		0	34.529	6.1097	2.74e-10	1.15e-10	TRUE
		mac-miR171h	sbi-miR171h	GGATTGAGCCGCGTCAATATC	21	0	1	0		2.05132	0	NA	NA	NA	NA		NA	NA	NA	NA	NA	NA		0	1.72645	NA	NA	NA	NA
		mac-miR171k-3p	gma-miR171k-3p	TTGAGCCGCGCCAATATCACT	21	1	10	1		20.5132	5.98751	1.7765	0.015459	0.0037273	TRUE		7.91792	6.09946	0.37644	0.86281	0.12575	FALSE		7.80391	17.2645	1.1455	0.024359	0.0071013	TRUE
		mac-miR171m	gma-miR171m	TTGAGCCGCGTCAATATCTCA	21	0	2	1		4.10264	0	NA	NA	NA	NA		7.91792	0	3.9851	0.0095478	0.0022073	TRUE		7.80391	3.4529	-1.1764	0.27552	0.066708	FALSE
		mac-miR171n	gma-miR171n	TTGAGCCGCGTCAATATCTTA	21	0	1	0		2.05132	0	NA	NA	NA	NA		NA	NA	NA	NA	NA	NA		0	1.72645	NA	NA	NA	NA
miR172	9	mac-miR172a	ath-miR172a	AGAATCTTGATGATGCTGCAT	21	23	88	20		180.516	137.713	0.39047	0.56156	0.10898	FALSE		158.358	140.288	0.17481	0.68293	0.10406	FALSE		156.078	151.927	-0.038887	0.32323	0.077317	FALSE
		mac-miR172e	ath-miR172e	GGAATCTTGATGATGCTGCAT	21	16	86	3		176.413	95.8001	0.88086	0.0010565	0.00032752	FALSE		23.7538	97.5914	-2.0386	7.65e-15	3.85e-15	TRUE		23.4117	148.475	2.6649	3.47e-27	2.2e-27	TRUE
		mac-miR172c	ath-miR172c	AGAATCTTGATGATGCTGCAG	21	2	19	5		38.9751	11.975	1.7025	0.001319	0.00040366	TRUE		39.5896	12.1989	1.6984	0.000808	0.00022262	TRUE		39.0196	32.8025	-0.25039	0.88495	0.19656	FALSE
		mac-miR172c-1	sbi-miR172c	AGAATCTTGATGATGCTGCA	20	23	87	20		178.465	137.713	0.37398	0.63307	0.12187	FALSE		158.358	140.288	0.17481	0.68293	0.10406	FALSE		156.078	150.201	-0.055375	0.37622	0.088478	FALSE
		mac-miR172d	gma-miR172d	GGAATCTTGATGATGCTGCAGCAG	24	2	18	1		36.9237	11.975	1.6245	0.0027633	0.000767	TRUE		7.91792	12.1989	-0.62356	0.18228	0.03188	FALSE		7.80391	31.0761	1.9935	2.14e-05	7.67e-06	TRUE
		mac-miR172b	sbi-miR172b	GGAATCTTGATGATGCTGCA	20	16	86	3		176.413	95.8001	0.88086	0.0010565	0.00032752	FALSE		23.7538	97.5914	-2.0386	7.65e-15	3.85e-15	TRUE		23.4117	148.475	2.6649	3.47e-27	2.2e-27	TRUE
		mac-miR172e-1	sbi-miR172e	TGAATCTTGATGATGCTGCAC	21	35	211	7		432.828	209.563	1.0464	1.58e-10	7.4e-11	TRUE		55.4255	213.481	-1.9455	3.75e-29	2.43e-29	TRUE		54.6274	364.281	2.7374	9.23e-66	6.98e-66	TRUE
		mac-miR172g	gma-miR172g	GCAGCACCATCAAGATTCAC	20	0	1	0		2.05132	0	NA	NA	NA	NA		NA	NA	NA	NA	NA	NA		0	1.72645	NA	NA	NA	NA
		mac-miR172k	gma-miR172k	TGAATCTTGATGATGCTGCAT	21	16	93	2		190.773	95.8001	0.99375	6.75e-05	2.41e-05	FALSE		15.8358	97.5914	-2.6236	1.1e-18	6.13e-19	TRUE		15.6078	160.56	3.3628	3.61e-35	2.4e-35	TRUE
miR319	6	mac-miR319a	ath-miR319a	TTGGACTGAAGGGAGCTCCCT	21	40310	131179	32691		269090	241356	0.15692	0	0	FALSE		258845	245869	0.074196	0	0	FALSE		255118	226474	-0.17182	6.42e-16	3.33e-16	FALSE
		mac-miR319a-1	gma-miR319a	TTGGACTGAAGGGAGCTCCC	20	41168	129121	34208		264868	246494	0.10372	0	0	FALSE		270856	251103	0.10925	0	0	FALSE		266956	222921	-0.26007	9.87e-61	7.27e-61	FALSE
		mac-miR319a-2	sbi-miR319a	TTGGACTGAAGGGTGCTCCC	20	24	55	28		112.823	143.7	-0.34901	0.00034477	0.0001143	FALSE		221.702	146.387	0.59883	0.018997	0.003746	FALSE		218.51	94.9547	-1.2024	3.69e-09	1.5e-09	TRUE
		mac-miR319c	ath-miR319c	TTGGACTGAAGGGAGCTCCTT	21	2812	4505	2710		9241.19	16836.9	-0.86547	0	0	FALSE		21457.6	17151.7	0.32314	3.65e-08	1.34e-08	FALSE		21148.6	7777.65	-1.4432	0	0	TRUE
		mac-miR319c-1	gma-miR319c	TTGGACTGAAAGGAGCTCCT	20	3	2	1		4.10264	17.9625	-2.1304	0.00047559	0.00015137	TRUE		7.91792	18.2984	-1.2085	0.013415	0.0026716	TRUE		7.80391	3.4529	-1.1764	0.27552	0.066708	FALSE
		mac-miR319f	gma-miR319f	TTGGACTGAAGGGGCCTCTT	20	0	1	0		2.05132	0	NA	NA	NA	NA		NA	NA	NA	NA	NA	NA		0	1.72645	NA	NA	NA	NA
miR390	4	mac-miR390a	ath-miR390a	AAGCTCAGGAGGGATAGCGCC	21	4	17	3		34.8724	23.95	0.54206	0.51633	0.10103	FALSE		23.7538	24.3978	-0.038597	0.49761	0.08137	FALSE		23.4117	29.3496	0.32611	0.18531	0.047579	FALSE
		mac-miR390a-1	gma-miR390a-3p	CGCTATCCATCCTGAGTTTC	20	0	0	1		NA	NA	NA	NA	NA	NA		7.91792	0	3.9851	0.0095478	0.0022073	TRUE		7.80391	0	-3.9642	0.009448	0.0028129	TRUE
		mac-miR390b-5p	gma-miR390b-5p	AAGCTCAGGAGGGATAGCACC	21	0	1	0		2.05132	0	NA	NA	NA	NA		NA	NA	NA	NA	NA	NA		0	1.72645	NA	NA	NA	NA
		mac-miR390e	gma-miR390e	AGCTCAGGAGGGATAGCGCC	20	4	16	3		32.8211	23.95	0.4546	0.68059	0.12894	FALSE		23.7538	24.3978	-0.038597	0.49761	0.08137	FALSE		23.4117	27.6232	0.23865	0.2765	0.066708	FALSE
miR393	2	mac-miR393a	ath-miR393a	TCCAAAGGGATCGCATTGATCC	22	152	504	7		1033.86	910.101	0.18395	0.085095	0.019345	FALSE		55.4255	927.118	-4.0641	1.61e-222	2.71e-222	TRUE		54.6274	870.13	3.9935	6.07e-203	6.53e-203	TRUE
		mac-miR393a-1	sbi-miR393a	TCCAAAGGGATCGCATTGATC	21	152	504	7		1033.86	910.101	0.18395	0.085095	0.019345	FALSE		55.4255	927.118	-4.0641	1.61e-222	2.71e-222	TRUE		54.6274	870.13	3.9935	6.07e-203	6.53e-203	TRUE
miR394	1	mac-miR394a	ath-miR394a	TTGGCATTCTGTCCACCTCC	20	38	45	26		92.3093	227.525	-1.3015	3.27e-21	1.82e-21	TRUE		205.866	231.78	-0.17105	0.0026596	0.00070387	FALSE		202.902	77.6902	-1.385	7.51e-11	3.23e-11	TRUE
miR395	4	mac-miR395a	ath-miR395a	CTGAAGTGTTTGGGGGAACTC	21	18	19	13		38.9751	36.7751	0.0838201	2.99e-12	1.49e-12	FALSE		102.933	109.79	-0.093045	0.088943	0.016117	FALSE		25.4509	32.8025	0.366091	1.03e-07	3.94e-08	FALSE
		mac-miR395b	sbi-miR395b	GTGAAGTGTTTGGGGGAACTC	21	18	19	13		38.9751	36.7751	0.0838201	2.99e-12	1.49e-12	FALSE		102.933	109.79	-0.093045	0.088943	0.016117	FALSE		25.4509	32.8025	0.366091	1.03e-07	3.94e-08	FALSE
		mac-miR395d	gma-miR395d	TGAAGTGTTTGGGGGAACTTT	21	8	9	12		18.4619	20.9001	-0.178959	7.45e-06	2.78e-06	FALSE		95.0151	48.7957	0.9614	0.0036029	0.00092905	FALSE		21.647	15.538	-0.478361	4.33e-13	2.13e-13	FALSE
		mac-miR395f	sbi-miR395f	ATGAAGTGTTTGGGGGAACTC	21	18	19	12		38.9751	36.7751	0.0838201	2.99e-12	1.49e-12	FALSE		95.0151	109.79	-0.20852	0.025069	0.0048282	FALSE		21.647	32.8025	0.599641	1.63e-06	6.01e-07	FALSE
miR396	9	mac-miR396a	ath-miR396a	TTCCACAGCTTTCTTGAACTG	21	667	1877	400		3850.33	3993.67	-0.052734	5.04e-27	3.25e-27	FALSE		3167.17	4068.34	-0.36125	6.4e-71	5.85e-71	FALSE		3121.57	3240.54	0.053966	1.55e-12	7.35e-13	FALSE
		mac-miR396a-1	gma-miR396a-3p	TTCAATAAAGCTGTGGGAAG	20	3	20	5		41.0264	17.9625	1.1916	0.021903	0.0051767	TRUE		39.5896	18.2984	1.1134	0.026599	0.0050472	TRUE		39.0196	34.529	-0.17639	0.94145	0.20584	FALSE
		mac-miR396b	ath-miR396b	TTCCACAGCTTTCTTGAACTT	21	1582	7656	715		15704.9	9472.24	0.72944	1.27e-123	1.27e-123	FALSE		5661.32	9649.35	-0.76929	0	0	FALSE		5579.8	13217.7	1.2442	0	0	TRUE
		mac-miR396b-1	gma-miR396b-3p	GCTCAAGAAAGCTGTGGGAGA	21	0	5	0		10.2566	0	4.3585	0.0026647	0.00074834	TRUE		NA	NA	NA	NA	NA	NA		0	8.63224	4.1097	0.0022953	0.00075571	TRUE
		mac-miR396d	gma-miR396d	AAGAAAGCTGTGGGAGAATATGGC	24	0	5	0		10.2566	0	4.3585	0.0026647	0.00074834	TRUE		NA	NA	NA	NA	NA	NA		0	8.63224	4.1097	0.0022953	0.00075571	TRUE
		mac-miR396d-1	sbi-miR396d	CTCCACAGGCTTTCTTGAACTG	22	5150	17955	3788		36831.4	30835.7	0.25634	0.00023674	8.19e-05	FALSE		29993.1	31412.2	-0.066696	3.42e-161	4.91e-161	FALSE		29561.2	30998.4	0.068487	8.03e-121	7.49e-121	FALSE
		mac-miR396e	sbi-miR396e	TTCCACAGGCTTTCTTGAACTG	22	5148	17955	3767		36831.4	30823.7	0.2569	0.00028964	9.74e-05	FALSE		29826.8	31400	-0.074156	1.92e-168	2.98e-168	FALSE		29397.3	30998.4	0.076507	1.23e-127	1.18e-127	FALSE
		mac-miR396f	gma-miR396f	AGCTTTCTTGAACTTCTTATGCCTA	25	0	5	0		10.2566	0	4.3585	0.0026647	0.00074834	TRUE		NA	NA	NA	NA	NA	NA		0	8.63224	4.1097	0.0022953	0.00075571	TRUE
		mac-miR396h	gma-miR396h	TCCACAGCTTTCTTGAACTG	20	664	1880	403		3856.48	3975.71	-0.043927	1.01e-25	6.32e-26	FALSE		3190.92	4050.04	-0.34396	4.02e-67	3.52e-67	FALSE		3144.98	3245.72	0.04549	7.35e-12	3.43e-12	FALSE
miR397	1	mac-miR397a	ath-miR397a	TCATTGAGTGCAGCGTTGATG	21	1	0	0		0	5.98751	-3.582	0.012176	0.0029658	TRUE		0	6.09946	-3.6087	0.01245	0.0025294	TRUE		NA	NA	NA	NA	NA	NA
miR398	4	mac-miR398	sbi-miR398	TGTGTTCTCAGGTCGCCCCCG	21	0	1	1		2.05132	0	NA	NA	NA	NA		7.91792	0	3.9851	0.0095478	0.0022073	TRUE		7.80391	1.72645	-2.1764	0.063296	0.017367	FALSE
		mac-miR398a	ath-miR398a	TGTGTTCTCAGGTCACCCCTT	21	1	0	0		0	5.98751	-3.582	0.012176	0.0029658	TRUE		0	6.09946	-3.6087	0.01245	0.0025294	TRUE		NA	NA	NA	NA	NA	NA
		mac-miR398b	ath-miR398b	TGTGTTCTCAGGTCACCCCTG	21	1	0	0		0	5.98751	-3.582	0.012176	0.0029658	TRUE		0	6.09946	-3.6087	0.01245	0.0025294	TRUE		NA	NA	NA	NA	NA	NA
		mac-miR398c	gma-miR398c	TGTGTTCTCAGGTCGCCCCTG	21	24	43	12		88.2067	143.7	-0.7041	1.82e-07	7.89e-08	FALSE		95.0151	146.387	-0.62356	3.83e-06	1.2e-06	FALSE		93.647	74.2373	-0.33509	0.54821	0.12576	FALSE
miR399	3	mac-miR399a	ath-miR399a	TGCCAAAGGAGATTTGCCCTG	21	2	1	0		2.05132	11.975	-2.5454	0.001877	0.00055314	TRUE		0	12.1989	-4.6087	0.0001814	5.07e-05	TRUE		0	1.72645	NA	NA	NA	NA
		mac-miR399a-1	sbi-miR399a	TGCCAAAGGAGAATTGCCCTG	21	4	8	4		16.4105	23.95	-0.5454	0.065485	0.015176	FALSE		31.6717	24.3978	0.37644	0.72965	0.11034	FALSE		31.2157	13.8116	-1.1764	0.029192	0.0083365	TRUE
		mac-miR399b	ath-miR399b	TGCCAAAGGAGAGTTGCCCTG	21	22	2	8		2.05132	11.975	-2.5454	0.001877	0.00055314	TRUE		63.3434	134.188	-1.083	4.07e-10	1.78e-10	TRUE		62.4313	3.4529	-4.1764	7.72e-14	3.86e-14	TRUE
miR408	3	mac-miR408	ath-miR408	ATGCACTGCCTCTTCCCTGGC	21	9	27	9		55.3856	53.8876	0.039558	0.35086	0.073478	FALSE		71.2613	54.8952	0.37644	0.60418	0.093477	FALSE		70.2352	46.6141	-0.59143	0.14735	0.039274	FALSE
		mac-miR408d	gma-miR408d	TGCACTGCCTCTTCCCTGGC	20	9	28	9		57.4369	53.8876	0.092026	0.45379	0.089522	FALSE		71.2613	54.8952	0.37644	0.60418	0.093477	FALSE		70.2352	48.3406	-0.53896	0.20564	0.051848	FALSE
		mac-miR408-1	sbi-miR408	CTGCACTGCCTCTTCCCTGGC	21	9	25	8		51.283	53.8876	-0.071473	0.18994	0.041218	FALSE		63.3434	54.8952	0.20652	0.89076	0.12889	FALSE		62.4313	43.1612	-0.53253	0.24125	0.060283	FALSE
miR528	1	mac-miR528	sbi-miR528	TGGAAGGGGCATGCAGAGGAG	21	40	209	24		428.726	239.5	0.84003	1.73e-06	6.87e-07	FALSE		190.03	243.978	-0.36053	1.37e-05	4.18e-06	FALSE		187.294	360.828	0.94601	1.11e-19	5.88e-20	FALSE
miR529	1	mac-miR529	sbi-miR529	CTGTACCCTCTCTCTTCTTC	20	964	2429	552		4982.65	5771.96	-0.21215	3.28e-75	2.8e-75	FALSE		4370.69	5879.88	-0.42792	3.04e-122	3.82e-122	FALSE		4307.76	4193.54	-0.038768	1.95e-07	7.37e-08	FALSE
miR530	1	mac-miR530a	gma-miR530a	TGCATTTGCACCTGCACTTT	20	0	0	1		NA	NA	NA	NA	NA	NA		7.91792	0	3.9851	0.0095478	0.0022073	TRUE		7.80391	0	-3.9642	0.009448	0.0028129	TRUE
miR827	1	mac-miR827	ath-miR827	TTAGATGACCATCAACAAACT	21	0	1	0		2.05132	0	NA	NA	NA	NA		NA	NA	NA	NA	NA	NA		0	1.72645	NA	NA	NA	NA
miR845	2	mac-miR845a	ath-miR845a	CGGCTCTGATACCAATTGATG	21	1	0	1		0	5.98751	-3.582	0.012176	0.0029658	TRUE		7.91792	6.09946	0.37644	0.86281	0.12575	FALSE		7.80391	0	-3.9642	0.009448	0.0028129	TRUE
		mac-miR845b	ath-miR845b	TCGCTCTGATACCAAATTGATG	22	0	0	1		NA	NA	NA	NA	NA	NA		7.91792	0	3.9851	0.0095478	0.0022073	TRUE		7.80391	0	-3.9642	0.009448	0.0028129	TRUE
miR858	2	mac-miR858a	ath-miR858a	TTTCGTTGTCTGTTCGACCTT	21	31	29	30		59.4882	185.613	-1.6416	1.62e-22	9.2e-23	TRUE		237.538	189.083	0.32913	0.53779	0.084506	FALSE		234.117	50.067	-2.2253	4.83e-25	2.88e-25	TRUE
		mac-miR858b	ath-miR858b	TTCGTTGTCTGTTCGACCTTG	21	31	29	30		59.4882	185.613	-1.6416	1.62e-22	9.2e-23	TRUE		237.538	189.083	0.32913	0.53779	0.084506	FALSE		234.117	50.067	-2.2253	4.83e-25	2.88e-25	TRUE
Non-conserved miRNA (9)	9
miR1432	1	mac-miR1432	sbi-miR1432	CTCAGGAGAGATGACACCGAC	21	0	1	0		2.05132	0	NA	NA	NA	NA		NA	NA	NA	NA	NA	NA		0	1.72645	NA	NA	NA	NA
miR418	1	mac-miR418	ath-miR418	TAATGTGATGATGAACTGACC	21	0	1	0		2.05132	0	NA	NA	NA	NA		NA	NA	NA	NA	NA	NA		0	1.72645	NA	NA	NA	NA
miR829	1	mac-miR829.1	ath-miR829.1	AGCTCTGATACCAAATGATGGAAT	24	1	2	0		4.10264	5.98751	-0.5454	0.35707	0.073478	FALSE		0	6.09946	-3.6087	0.01245	0.0025294	TRUE		0	3.4529	NA	NA	NA	NA
miR1511	1	mac-miR1511	gma-miR1511	AACCAGGCTCTGATACCATG	20	3	3	2		6.15396	17.9625	-1.5454	0.0033376	0.00091575	TRUE		15.8358	18.2984	-0.20852	0.36041	0.05991	FALSE		15.6078	5.17935	-1.5914	0.040776	0.011527	TRUE
miR1887	1	mac-miR1887	ath-miR1887	TACTAAGTAGAGTCTAAGAGA	21	1	0	0		0	5.98751	-3.582	0.012176	0.0029658	TRUE		0	6.09946	-3.6087	0.01245	0.0025294	TRUE		NA	NA	NA	NA	NA	NA
miR4995	1	mac-miR4995	gma-miR4995	AGGCAGTGGCTTGGTTAAGGG	21	11	8	9		16.4105	65.8626	-2.0048	8.92e-11	4.26e-11	TRUE		71.2613	67.0941	0.086934	0.52414	0.084506	FALSE		70.2352	13.8116	-2.3463	4.23e-09	1.69e-09	TRUE
miR5368	1	mac-miR5368	gma-miR5368	GGACAGTCTCAGGTAGACA	19	27	63	22		129.233	161.663	-0.32301	0.00025242	8.61e-05	FALSE		174.194	164.685	0.080984	0.30067	0.05125	FALSE		171.686	108.766	-0.65854	0.0086822	0.0028129	FALSE
miR5632	1	mac-miR5632	ath-miR5632	TTGGATTTATAGTTGGATAAG	21	1	0	0		0	5.98751	-3.582	0.012176	0.0029658	TRUE		0	6.09946	-3.6087	0.01245	0.0025294	TRUE		NA	NA	NA	NA	NA	NA
miR5658	1	mac-miR5658	ath-miR5658	ATGATGATGATGATGATGAAA	21	1	2	0		4.10264	5.98751	-0.5454	0.35707	0.073478	FALSE		0	6.09946	-3.6087	0.01245	0.0025294	TRUE		0	3.4529	NA	NA	NA	NA
miR6300	1	mac-miR6300	gma-miR6300	GTCGTTGTAGTATAGTGG	18	94	94	115		192.824	562.826	-1.5454	1.16e-60	9.52e-61	TRUE		910.561	573.349	0.66734	2.1e-08	8.14e-09	FALSE		897.45	162.286	-2.4673	1.09e-104	9.24e-105	TRUE
Fold-change formula:
fold-change = log2 (normalized expression of miRNA in treatment/normalized expression of miRNAs in control).
If the miRNA fold-change(log2 ) is ＞1 or the fold-change(log2) is ＜ -1, q-value ＜ 0.05 represents a difference (signature is True)
Normalization formula:	Anders S, Huber W. Differential expression analysis for sequence count data. Genome biology. 2010;11(10):R106.
		106*Clean read count / (TMM*library size)
		TMM (trimmed mean of M values): By default, we trim the Mg values by 30% and the Ag values by 5%, but these settings can be tailored to a given experiment.
		The clean reads in CK, ET and 1-MCP library are 4,244,311, 9,011,022 and 2,654,040 respectively.
