# Supplementary material for: Identification of miRNAs involved in fruit ripening in Cavendish bananas by deep sequencing
Source: BMC Genomics. 2015 Oct 13;16:776. doi: 10.1186/s12864-015-1995-1 (PMC4603801; doi:10.1186/s12864-015-1995-1)
Supplement: Additional file 3: — Detailed information on the identified novel miRNAs. Novel miRNAs identified in three libraries. miRNA ID, length, sequence, location, MFE for precursor miRNA, structure of precursor, and total reads for mature miRNA are listed (XLSX 1228 kb) [file 12864_2015_1995_MOESM3_ESM.xlsx]

## Sheet: Sheet1
Additional file 3-Detailed information of identified novel miRNAs
miRNA name	precursor of miRNA	nt		precursor of structure	miRNA sequence(5'–3')	Size (nt)	arm	reads count				Normalized reads		Fold_change					Normalized reads		Fold_change					Normalized reads		Fold_change					miRNA location	MFE (kcal/mol)	Loci
								CC1	EE2	MM3		CC1	EE2	Log2(EE2/CC1)	p-value	q.value	Signature		MM	CC1	Log2(MM/CC1)	p-value	q.value	Signature		MM	EE2	Log2(EE2/MM)	p-value	q.value	Signature
mac-nmiR1	aaagcugccagcaugaucugaucuuuccccucauaagaagccaaucagaucaucuggcaguuucauc	67		.((((((((((.((((((((((.((((.........))))...))))))))))))))))))))....	aaagcugccagcaugaucuga	21	5p	4	23	0		23.95	47.1803	0.97816	0.052076	0.012187	FALSE		0	24.3978	-5.6087	7.89e-08	2.84e-08	TRUE		0	39.7083	6.3114	1.52e-11	6.97e-12	TRUE		1:3895762..3896080:+	-29.1	1
mac-nmiR2	gccuggcucccuguacgccacacauguagaucgauaucuauggggagauuggcuacuguggguggcgugcaaggagccaagc	82		((.(((((((.((((((((((.(((((((.(((((.(((....))).))))))))).))).)))))))))).))))))).))	gccuggcucccuguacgcca	20	5p	15	91	5		89.8126	186.67	1.0555	2.19e-05	8.02e-06	TRUE		39.5896	91.4919	-1.2085	3.22e-08	1.22e-08	TRUE		39.0196	157.107	2.0095	8.07e-22	4.43e-22	TRUE		5:303916..304231:+	-47.1	5
mac-nmiR3	ucuucguucagccgcuguggcuucccguagcccucuuuuucccucuugguuuuauuuuugguuuuuuguuauuauuuucucuccguagcaagcaggcgaugaugaagaca	110		((((((((..((((((..((((......)))).........((....)).................((((((............))))))))).)))...))))))))..	ggcgaugaugaagaca	16	3p	12	15	20		71.8501	30.7698	-1.2235	3.03e-07	1.25e-07	TRUE		158.358	73.1935	1.1134	9.21e-06	2.85e-06	TRUE		156.078	25.8967	-2.5914	8.51e-21	4.58e-21	TRUE		10:23802282..23802597:+	-22.6	10
mac-nmiR4	cagugaggaaggucgugugcuuuugguccucgggcgccauccugaucugguuguagccggagaaggcauccaugaacgaaagacgggcaugcccggugguugcaucgaccaauuggucgauccuagggaggggauagcagucuuuugggcaugcacgauugagaccgguguagucaacacacauccuccagcucccauuagauuucuucacgaggacuacauuagauagccaucgcggguacuugacuucuucuaugaagccugcuaccaagagucgauccaccucuucac	291		..(((((((.(((.((..(((((((((...(((((..(((...((...(((((((.(((..((.((((((((((..((((((((..((((.(((..(((..(.(((((((....)))))))))))....))).)).)).))))))))..))))..((........))((((((((................(((.....((....))....)))))))))))..))).))).)).))).)))..))))...)).)))..)))))..)))))))))..))..))))))))))	cagugaggaaggucgugugc	20	5p	0	0	1		NA	NA	NA	NA	NA	NA		7.91792	0	3.9851	0.0095478	0.0022073	TRUE		7.80391	0	-3.9642	0.009448	0.0028129	TRUE		7:21454229..21454545:-	-100.6	7
mac-nmiR5	ggagaagcagggcacguguucgugccaucggaacgguggcggcggcaacgcgugcccgcccucuccagc	69		(((((.((.(((((((((((((((((((((...))))))).))))..))))))))))))..)))))…	ggagaagcagggcacgugu	19	5p	3	12	0		17.9625	24.6158	0.4546	0.72146	0.1356	FALSE		0	18.2984	-5.1936	3.44e-06	1.12e-06	TRUE		0	20.7174	5.3728	9.25e-07	3.45e-07	TRUE		9:9325851..9326166:+	-42.8	9
mac-nmiR6	aguaguacuaggaugggugacccccugggaagcccucguguugcacuccc	50		(((.(((.((.((.((((..(((...)))..)))))).)).))))))…	ucguguugcacuccc	15	3p	2765	9600	2839		16555.5	19692.7	0.25035	0.0021531	0.00062677	FALSE		22479	16865	0.41454	1.63e-32	1.17e-32	FALSE		22155.3	16573.9	-0.41874	2.15e-50	1.51e-50	FALSE		5:22323175..22323490:-	-15.6	5
mac-nmiR7-5p	agucuauaggcucaugaacuuauaauucauugguucucauacuccuaaaccaacgugggaaugaaugacauuaucaauguaucuaagggcucauagucgagguacacgacucgggaacgaguuuguucgaucgagguguaggguucgagcccuccuucuagcaccaaucugauaagugaucauuugaucgguugaccauuaguguagcccauagguucgugagaauuauccgcua	235		(((..((((.(((((((((((((...(((((.((((((((..............)))))))).)))))((((...)))).......((((((((..((((...(((.((((((....)))))))))....))))((((((((((....))))).......))))).......(((.(((((....))))).))).......))).))))))))))))))))))..))))..))).	agucuauaggcucaugaacuuau	23	5p	3	2	1		17.9625	4.10264	-2.1304	0.00047559	0.00015137	TRUE		7.91792	18.2984	-1.2085	0.013415	0.0026716	TRUE		7.80391	3.4529	-1.1764	0.27552	0.066708	FALSE		7:1345181..1345501:-	-38	7
mac-nmiR7-3p					agguucgugagaauuauccgcua	23	3p	0	0	1
mac-nmiR8-3p	ggagaagaggaucacgugcagagguaaugagggucgaagccgggccucugcacgugaccugcuucucca	70		((((((((((.((((((((((((((......(((....)))..))))))))))))))))).))))))).	gcacgugaccugcuucucca	20	3p	224	2532	215		1341.2	5193.94	1.9533	0	0	TRUE		1702.35	1366.28	0.31728	0.15374	0.027124	FALSE		1677.84	4371.37	1.3815	0	0	TRUE		11:23428257..23428574:-	-45.2	11
mac-nmiR8-5p					ggagaagaggaucacgugca	20	5p	3	27	0
mac-nmiR9-3p	gggcuucucucccuuggcaggugacucagagagaaaggagguaagguugaaugcaucggugaugcauuuccuccgaugagucaaugaccugccaaaggagacuugcccua	110		((((...(((((.(((((((((((((((........(((((.......(((((((((...))))))))))))))..))))))....))))))))).)))))...))))..	ugccaaaggagacuugcccua	21	3p	7	7	4		41.9126	14.3592	-1.5454	7.36e-06	2.78e-06	TRUE		31.6717	42.6962	-0.43091	0.044812	0.0083456	FALSE		31.2157	12.0851	-1.369	0.01154	0.0033995	TRUE		2:8953500..8953817:-	-55.5	2
mac-nmiR9-5p					gggcuucucucccuuggcagg	21	5p	2	1	0
mac-nmiR10	cuccgccugagcgagagacggcugcuaccccuugugcugcgaccgaugacaacgcagccugcugcgccucccccgccccacaaagcagaggaagggaggguggggcagccuauggccaggucggcgacaauagaggaaggaucggucuuguuaucguuggcccuguaugcgccccccucccuuccucugcuuugugggacggcagagcauaguuagcggggugccuuguuguuggcggcgacagaagcggcaacgguugccuuucgcucgggcggaggugaggagc	286		(((((((((((((((((.((((((...((.(((.((.(((..((((((((((.(((.((((((((..(((..(((.((((((((((((((((((((((((.(((((((((...)))..(((((((((.((((((.((....))..)).)))).))))))))).....))).))))))))))))))))))))))))))).)))..)))....).))))))).))).))))))))))..))).)).))).))...)))))).))))))))))))))))).........	cucgggcggaggugaggagc	20	3p	1	1	2		5.98751	2.05132	-1.5454	0.090189	0.019934	FALSE		15.8358	6.09946	1.3764	0.081027	0.014952	FALSE		15.6078	1.72645	-3.1764	0.00087931	0.00030381	TRUE		4:8090630..8090947:-	-171.3	4
mac-nmiR11-3p	ggacgauggacgaacaugagaucuguucuucggcuucgagagacgaguucuaugaagaucuugcaucaggccaucuccgacggcaccaccaucaaaacaaaugucaaauaagccggaagaacacaucucauauucguacaucguccacc	149		((((((((.(((((.(((((((.(((((((((((((...((..((((.(((....))).))))..))..(((.((...)).))).........................))))).)))))))).))))))).))))).))))))))...	cauauucguacaucguccacc	21	3p	1207	5978	606		7226.92	12262.8	0.76283	1.34e-110	1.23e-110	FALSE		4798.26	7362.05	-0.6176	4.01e-234	8.07e-234	FALSE		4729.17	10320.7	1.1259	0	0	TRUE		1:5318069..5318386:+	-41.4	1
mac-nmiR11-5p					ggacgauggacgaacaugaga	21	5p	97	365	57
mac-nmiR12	gacaggagagagugagcacacgccggggguaaauggcaugacggggugcuguuuccguugcgugcucaaaucucuuguugucaa	84		((((.((((((.(((((((.((.((((....((((((((......)))))))))))).)).)))))))..))))))..))))..	gacaggagagagugagcac	19	5p	20	238	0		119.75	488.214	2.0275	5.92e-40	4.15e-40	TRUE		0	121.989	-7.9306	3.43e-29	2.38e-29	TRUE		0	410.895	9.6826	2.61e-75	2.03e-75	TRUE		4:21077441..21077756:+	-40.5	4
mac-nmiR13	uuugaauggucaaucgguugucuugcauucguaaguagaagagcauacucauggcuuucuagaaaaaggacauuuugcucgguaccaaucaacauccuuuuacaaaugcaagacaaccaaucaaccauucaauaa	135		.(((((((((..((.((((((((((((((.(((((((...(((((.....(((.((((......))))..)))..)))))..)))..............)))).)))))))))))))).))..)))))))))…	uuugaauggucaaucgguugucu	24	5p	2	26	0		11.975	53.3343	2.155	4.4e-06	1.69e-06	TRUE		0	12.1989	-4.6087	0.0001814	5.07e-05	TRUE		0	44.8877	6.4882	9.01e-13	4.35e-13	TRUE		5:259366..259686:+	-47.5	5
mac-nmiR14	ggcaugaugcuaucugauucuggagagcuggguuauauuagcuugg	46		((((...)))).............(((((((......)))))))..	ggcaugaugcuaucugauu	19	5p	18	6	0		107.775	12.3079	-3.1304	2.9e-24	1.78e-24	TRUE		0	109.79	-7.7786	8.14e-27	4.96e-27	TRUE		0	10.3587	4.3728	0.00070914	0.00024808	TRUE		9:30285746..30286061:-	-9.2	9
mac-nmiR15-5p	gaccuuggcuguuugagcuucgauaggaagcccuuuucauggauuuccauggaagcucaaacagccaaggucuc	74		(((((((((((((((((((((.((.(((((.((.......)).))))))).)))))))))))))))))))))..	gaccuuggcuguuugagcuu	20	5p	10	21	0		59.8751	43.0777	-0.47501	0.0069002	0.0018717	FALSE		0	60.9946	-6.9306	1.26e-16	6.68e-17	TRUE		0	36.2554	6.1801	1.04e-10	4.4e-11	TRUE		4:4001713..4002029:-	-50.5	4
mac-nmiR15-3p					gcucaaacagccaaggucuc	20	3p	9	22	3
mac-nmiR16	uuggaaugaaguuugauccaagauccuuccacaugcuuucccucuucauauguuaugggguuucuuguuugguuuggaugugaucucggaccaggcuucauuccac	106		.((((((((((((((.(((.((((((.((((((.((.......(((((((...)))))))......)).))...)))).).))))).))).)))))))))))))).	cggaccaggcuucauuccac	20	3p	4	48	12		23.95	98.4633	2.0396	2.38e-09	1.05e-09	TRUE		95.0151	24.3978	1.9614	4.77e-09	2e-09	TRUE		93.647	82.8695	-0.17639	0.90941	0.2004	FALSE		2:17984458..17984775:-	-39.9	2
mac-nmiR17	uguugcagagaccacaucaaagaauauuaggcuuacucaaacuauagagcuucuucaauauuucucccaacugaaaccugcuagucagcuaaucuucuuugaucugaucucugcaacaca	120		(((((((((((.((.(((((((((.(((((.((.(((..........(((...((((..............))))....)))))).))))))).))))))))).)).)))))))))))..	gaucugaucucugcaacaca	21	3p	19	92	16		113.763	188.721	0.73023	0.0098551	0.0026432	FALSE		126.687	115.89	0.12851	0.53625	0.084506	FALSE		124.863	158.833	0.34717	0.0014079	0.00048052	FALSE		5:4011963..4012279:+	-37.8	5
mac-nmiR18-5p	agaagagagagaguacagcuucggcucucggcacaugcaguauguugcagaaggggagaagacgcuguacccucucucuucuuc	84		(((((((((((.(((((((.((..(((((......((((......))))....)))))..)).))))))).)))))))))))..	agaagagagagaguacagcuu	21	5p	1275	1492	929		7634.07	3060.57	-1.3187	0	0	TRUE		7355.75	7776.81	-0.080307	1.18e-43	9.88e-44	FALSE		7249.84	2575.86	-1.4929	0	0	TRUE		8:17200384..17200700:-	-43.4	8
mac-nmiR18-3p					gcuguacccucucucuucuuc	21	3p	2	3	5
mac-nmiR19-5p	ggagaagcaggucacgugcagaggcccggcuucgacccucauuaccucugcacgugauccucuucuccaac	71		(((((((.((((((((((((((((...((......)).......))))))))))))).))))))))))…	ggagaagcaggucacgugca	20	5p	185	2526	1		1107.69	5181.63	2.2259	0	0	TRUE		7.91792	1128.4	-7.1549	3.29e-273	7.36e-273	TRUE		7.80391	4361.01	9.1262	0	0	TRUE		11:23428258..23428575:+	-40.6	11
mac-nmiR19-3p					acgugauccucuucuccaac	20	3p	12	1163	2
mac-nmiR20-5p	ugacgacgagagagagcacgccgguccgcaaucaugcgggcggccauggcuguguguaccagcgugcucuuucucguugucaccc	85		(((((((((((((((((((((.((((((((....)))))(((((....)))))....))).)))))))))))))))))))))…	ugacgacgagagagagcacgc	21	5p	183	1115	88		1095.71	2287.22	1.0617	1.05e-50	8.1e-51	TRUE		696.777	1116.2	-0.67983	2.66e-41	2.06e-41	FALSE		686.744	1924.99	1.487	8.39e-174	8.39e-174	TRUE		3:20865453..20865769:-	-55.9	3
mac-nmiR20-3p					ugcucuuucucguugucaccc	21	3p	58	73	19
mac-nmiR21	uccacagcuuucuugaacggcagucaucccucgauggugcaugucccaauugcaguucaauaaagcugugggaaa	75		(((((((((((.((((((.(((((((((((.....)).).))).....))))).)))))).)))))))))))…	uccacagcuuucuugaacg	19	5p	49	187	1		293.388	383.597	0.38678	0.41582	0.083411	FALSE		7.91792	298.874	-5.2383	1.3e-78	1.25e-78	TRUE		7.80391	322.846	5.3705	1.35e-83	1.11e-83	TRUE		chrUn_random:47515292..47515607:-	-30.3	chrUn_random
mac-nmiR22-5p	aaagcauacuaaaaaggggcguacccaaugcacgaggcucucaucaaugcgggagccucaugcacgggauacacccuuuuuuaguaugcucugaa	95		..(((((((((((((((((.((((((..((((.(((((((((........))))))))).)))).))).))).))))))))))))))))).....	aaagcauacuaaaaaggggcgu	22	5p	8	61	0		47.9001	125.13	1.3853	2.49e-06	9.76e-07	TRUE		0	48.7957	-6.6087	7.62e-14	3.74e-14	TRUE		0	105.313	7.7185	1.2e-25	7.45e-26	TRUE		1:12623057..12623375:+	-55.9	1
mac-nmiR22-3p					acccuuuuuuaguaugcucugaa	23	3p	4	6	0
mac-nmiR23	caagcugccagcaugaucugauaacuccauccucuuuuaucuuccagaucauggaugaggacaugcagaucauguugcagcuucagc	87		.(((((((.(((((((((((.((..(((.((.(((...((((...))))...))).)))))..))))))))))))))))))))....	caagcugccagcaugaucuga	21	5p	7	10	0		41.9126	20.5132	-1.0308	0.0004127	0.00013495	TRUE		0	42.6962	-6.416	2.1e-12	1e-12	TRUE		0	17.2645	5.1097	7.93e-06	2.88e-06	TRUE		7:1098000..1098317:-	-35.1	7
mac-nmiR24-3p	cgcuuggugcaggucggggccgcccggauccgcccacggacgggccggaucccgccuugcaccaacugaau	71		((.((((((((((.((((((((((((..((((....)))))))).))).))))).)))))))))).))…	cccgccuugcaccaacugaau	21	3p	10	58	0		59.8751	118.976	0.99065	0.0017215	0.00051366	FALSE		0	60.9946	-6.9306	1.26e-16	6.68e-17	TRUE		0	100.134	7.6458	1.27e-24	7.42e-25	TRUE		7:19540405..19540720:+	-43	7
mac-nmiR24-5p					cgcuuggugcaggucggg	18	5p	10	16	0
mac-nmiR25	ggagaagcaggguacgugcauuccaaccacauuuccuccucucagcgaagagugugcugguucuucaugugcccaucuucuccauc	86		(((((((..(((((((((....(((.((((.((((((......)).)))).))).).))).....)))))))))..)))))))…	ggagaagcaggguacgugca	20	5p	3	16	0		17.9625	32.8211	0.86963	0.1651	0.036157	FALSE		0	18.2984	-5.1936	3.44e-06	1.12e-06	TRUE		0	27.6232	5.7878	1.47e-08	5.77e-09	TRUE		10:4251743..4252060:-	-35	10
mac-nmiR26-3p	cgccucuucaucgacccuccaccacuauuccuugugacaaacgggggagggacgaugaggagguauu	67		.((((((((((((.((((((.((.....((.....))......)))))))).))))))))))))…	gggacgaugaggagguauu	19	3p	23	55	29		137.713	112.823	-0.28761	0.0013538	0.00040906	FALSE		229.62	140.288	0.71086	0.0020827	0.00055853	FALSE		226.314	94.9547	-1.253	4.09e-10	1.68e-10	TRUE		3:27575460..27575775:-	-35.2	3
mac-nmiR26-5p					cgccucuucaucgacccucc	20	5p	2	13	0																								-46.5
Fold-change formula:
fold-change = log2 (normalized expression of miRNA in treatment/normalized expression of miRNAs in control).
If the miRNA fold-change(log2 ) is ＞1 or the fold-change(log2) is ＜ -1, q-value ＜ 0.05 represents a difference (signature is True)
Normalization formula:	Anders S, Huber W. Differential expression analysis for sequence count data. Genome biology. 2010;11(10):R106.
		106*Clean read count / (TMM*library size)
		TMM (trimmed mean of M values): By default, we trim the Mg values by 30% and the Ag values by 5%, but these settings can be tailored to a given experiment.
		The clean reads in CK, ET and 1-MCP library are 4,244,311, 9,011,022 and 2,654,040 respectively.
