# Supplementary material for: Identification of miRNAs involved in fruit ripening in Cavendish bananas by deep sequencing
Source: BMC Genomics. 2015 Oct 13;16:776. doi: 10.1186/s12864-015-1995-1 (PMC4603801; doi:10.1186/s12864-015-1995-1)
Supplement: Additional file 5: — The expression data of known miRNAs. The detailed data of two comparison (ET/1-MCP, ET/CK). (ODS 22 kb) [file 12864_2015_1995_MOESM5_ESM.ods]

## Sheet: Sheet3
Additional file 5-The expression data of known miRNAs
miRNA	Hit in miRBase	ET/CK	ET/1-MCP
mac-miR156a	ath-miR156a	2.61	3.42
mac-miR156e	sbi-miR156e	3.81	3.77
mac-miR156g	gma-miR156g	5.38	7.33
mac-miR156g-1	ath-miR156g	2.91	12.56
mac-miR156r	gma-miR156r	5.47	10.39
mac-miR157a	ath-miR157a	4.86	2.06
mac-miR157d	ath-miR157d	5.4	7.35
mac-miR162a	ath-miR162a	1.82	2.25
mac-miR162a-1	gma-miR162a	1.82	2.25
mac-miR165a	ath-miR165a	2.26	1.37
mac-miR166a	ath-miR166a	3.22	2.84
mac-miR166d	sbi-miR166d	3.2	2.76
mac-miR166f	sbi-miR166f	1.73	1.76
mac-miR166h-3p	gma-miR166h-3p	1.85	1.57
mac-miR166k	sbi-miR166k	1.69	1.09
mac-miR166m	gma-miR166m	3.57	7
mac-miR166u	gma-miR166u	3.18	2.7
mac-miR172d	gma-miR172d	1.62	1.99
mac-miR172e-1	sbi-miR172e	1.05	2.74
mac-miR171k-3p	gma-miR171k-3p	1.78	1.15
mac-miR396b-1	gma-miR396b-3p	4.36	4.11
mac-miR396d	gma-miR396d	4.36	4.11
mac-miR396f	gma-miR396f	4.36	4.11
mac-nmiR2	Mac-nmiR2	1.06	2.01
mac-nmiR8-3p	Mac-nmiR8-3p	1.95	1.38
mac-nmiR12	Mac-nmiR12	2.03	9.68
mac-nmiR13	Mac-nmiR13	2.16	6.49
mac-nmiR19-5p	Mac-nmiR19-5p	2.23	9.13
mac-nmiR22-5p	Mac-nmiR22-5p	1.39	7.72
mac-nmiR20-5p	Mac-nmiR20-5p	1.06	1.49
mac-miR168a	ath-miR168a	1	0.65
mac-miR168b	gma-miR168b	1.01	0.64
mac-miR172b	sbi-miR172b	0.88	2.66
mac-miR172e	ath-miR172e	0.88	2.66
mac-miR172k	mac-miR172k	0.99	3.36
mac-miR396b	ath-miR396b	0.73	1.24
mac-nmiR1	Mac-nmiR1	0.98	6.31
mac-nmiR11-3p	Mac-nmiR11-3p	0.76	1.13
mac-nmiR24-3p	Mac-nmiR24-3p	0.99	7.65
mac-nmiR25	Mac-nmiR25	0.87	5.79
mac-miR171c-3p	gma-miR171c-3p	0.45	6.11
mac-miR171b	ath-miR171b	0.33	6.25
mac-miR171b-1	sbi-miR171b	0.33	6.25
mac-miR159b-1	gma-miR159b-3p	0.04	3.37
mac-miR393a	ath-miR393a	0.18	3.99
mac-miR393a-1	sbi-miR393a	0.18	3.99
mac-nmiR5	Mac-nmiR5	0.45	5.37
mac-nmiR21	Mac-nmiR21	0.39	5.37
mac-nmiR15-5p	Mac-nmiR15-5p	-0.48	6.18
mac-nmiR23	Mac-nmiR23	-1.03	5.11
mac-nmiR14	Mac-nmiR14	-3.13	4.37
mac-miR156d	sbi-miR156d	6.36	0.15
mac-miR396a-3p	gma-miR396a-3p	1.19	-0.18
mac-nmiR16	Mac-nmiR16	2.04	-0.18
mac-miR172c	ath-miR172c	1.7	-0.25
mac-miR156j	ath-miR156j	6.36	-0.44
mac-miR5658	ath-miR5658	-0.55	0
mac-miR829.1	ath-miR829.1	-0.55	0
mac-miR171a	gma-miR171a	-0.55	0
mac-miR164c	ath-miR164c	-0.88	-0.01
mac-miR166a-1	gma-miR166a-5p	-0.78	-0.03
mac-miR164b	sbi-miR164b	-0.93	-0.06
mac-miR156z	gma-miR156z	-1.55	0
mac-miR159c	gma-miR159c	-1.55	0
mac-miR160f	sbi-miR160f	-1.55	0
mac-miR167c	ath-miR167c	-3.58	0
mac-miR1887	ath-miR1887	-3.58	0
mac-miR397a	ath-miR397a	-3.58	0
mac-miR398a	ath-miR398a	-3.58	0
mac-miR398b	ath-miR398b	-3.58	0
mac-miR399a	ath-miR399a	-2.55	0
mac-miR5632	ath-miR5632	-3.58	0
mac-miR160a	ath-miR160a	0.51	-1.74
mac-miR160b	gma-miR160b	0.45	-1.69
mac-miR171m	gma-miR171m	0	-1.18
mac-miR159a-2	gma-miR159a-5p	0	-2.18
mac-miR159e-5p	gma-miR159e-5p	0	-2.18
mac-miR398	sbi-miR398	0	-2.18
mac-miR845b	ath-miR845b	0	-3.96
mac-miR390a-3p	gma-miR390a-3p	0	-3.96
mac-miR530a	gma-miR530a	0	-3.96
mac-miR169e	sbi-miR169e	0	-3.96
mac-nmiR4	Mac-nmiR4	0	-3.96
mac-miR159a	ath-miR159a	-0.06	-1.09
mac-miR159b	ath-miR159b	-0.22	-1.26
mac-nmiR26-3p	Mac-nmiR26-3p	-0.29	-1.25
mac-miR319a	sbi-miR319a	-0.35	-1.2
mac-miR159a-1	sbi-miR159a	-0.45	-1.29
mac-miR399a	sbi-miR399a	-0.55	-1.18
mac-miR166e	sbi-miR166e	-0.55	-2.76
mac-miR319c	ath-miR319c	-0.87	-1.44
mac-miR169b	ath-miR169b	-3.58	-3.96
mac-miR169v	gma-miR169v	-3.58	-3.96
mac-miR319c-1	gma-miR319c	-2.13	-1.18
mac-miR394a	ath-miR394a	-1.3	-1.39
mac-miR395d	gma-miR395d	-1.38	-2.59
mac-miR395f	sbi-miR395f	-1.47	-1.51
mac-miR395a	ath-miR395a	-1.47	-1.63
mac-miR395b	sbi-miR395b	-1.47	-1.63
mac-miR399b	ath-miR399b	-2.55	-4.18
mac-miR845a	ath-miR845a	-3.58	-3.96
mac-miR858a	ath-miR858a	-1.64	-2.23
mac-miR858b	ath-miR858b	-1.64	-2.23
mac-miR1511	gma-miR1511	-1.55	-1.59
mac-miR4995	gma-miR4995	-2	-2.35
mac-miR6300	gma-miR6300	-1.55	-2.47
mac-nmiR3	mac-nmiR3	-1.22	-2.59
mac-nmiR7-5p	mac-nmiR7-5p	-2.13	-1.18
mac-nmiR9-3p	mac-nmiR9-3p	-1.55	-1.37
mac-nmiR10	mac-nmiR10	-1.55	-3.18
mac-nmiR18-5p	mac-nmiR18-5p	-1.32	-1.49
