# Supplementary material for: Identification of miRNAs involved in fruit ripening in Cavendish bananas by deep sequencing
Source: BMC Genomics. 2015 Oct 13;16:776. doi: 10.1186/s12864-015-1995-1 (PMC4603801; doi:10.1186/s12864-015-1995-1)
Supplement: Additional file 6: — The predicted target genes of differentially expressed miRNAs. The target genes of up-regulated miRNAs (A) and the target genes of down-regulated miRNAs (B) in the comparison ET/CK. (ODS 27 kb) [file 12864_2015_1995_MOESM6_ESM.ods]

## Sheet: Additional file 6A
Additional file 6 The predicted target genes of differentially expressed miRNAs
Family	miRNA name	Gene ID	Target gene anotation
miR156	ath-miR156a	GSMUA_Achr7G20510_001	Putative Squamosa promoter-binding-like protein 14
		GSMUA_Achr4G12470_001	Putative uncharacterized protein Sb04g004940
		GSMUA_Achr4G16050_001	Putative uncharacterized protein
		GSMUA_Achr10G17120_001	U-box domain-containing protein 9
		GSMUA_Achr9G01380_001	Putative OsSPL16 - SBP-box gene family member
		GSMUA_Achr10G23280_001	Putative Squamosa promoter-binding-like protein 12
		GSMUA_Achr10G23320_001	Putative expressed protein
		GSMUA_Achr4G26940_001	Hypothetical protein
		GSMUA_Achr6G06030_001	Putative uncharacterized protein
		GSMUA_Achr9G20220_001	Putative Squamosa promoter-binding-like protein 17
		GSMUA_Achr4G33350_001	Hypothetical protein
		GSMUA_Achr3G05360_001	Putative Squamosa promoter-binding-like protein 12
		GSMUA_Achr9G12920_001	Hypothetical protein
		GSMUA_Achr9G14160_001	Putative Squamosa promoter-binding-like protein 12
		GSMUA_Achr3G11170_001	Putative Squamosa promoter-binding-like protein 17
		GSMUA_Achr9G22260_001	Putative Promoter-binding protein SPL9
		GSMUA_Achr6G22210_001	Putative uncharacterized protein
		GSMUA_Achr6G22280_001	Putative Squamosa promoter-binding-like protein 17
		GSMUA_Achr5G13440_001	Putative OsSPL7 - SBP-box gene family member
		GSMUA_Achr9G23140_001	Putative Squamosa promoter-binding-like protein 12
		GSMUA_Achr5G14720_001	Putative Uncharacterized protein C5H10.03
		GSMUA_Achr6G25800_001	Putative Pentatricopeptide repeat-containing protein
		GSMUA_Achr9G27660_001	Putative Squamosa promoter-binding-like protein 17
		GSMUA_Achr9G29330_001	Putative OsSPL16 - SBP-box gene family member
		GSMUA_Achr10G02970_001	Putative Squamosa promoter-binding-like protein 12
		GSMUA_Achr6G32830_001	LIMR family protein At5g01460
		GSMUA_Achr5G21990_001	Putative Squamosa promoter-binding-like protein 12
		GSMUA_Achr5G22630_001	Squamosa promoter-binding-like protein 12
		GSMUA_Achr6G36010_001	Putative Squamosa promoter-binding-like protein 12
		GSMUA_Achr5G25090_001	Putative Squamosa promoter-binding-like protein 18
		GSMUA_Achr11G19580_001	Putative Squamosa promoter-binding-like protein 18
		GSMUA_Achr3G27750_001	Putative Squamosa promoter-binding-like protein 12
		GSMUA_Achr8G23820_001	Hypothetical protein
		GSMUA_Achr7G02020_001	Putative Squamosa promoter-binding-like protein 17
		GSMUA_Achr8G25550_001	Putative Squamosa promoter-binding-like protein 17
		GSMUA_Achr4G01450_001	unknown
		GSMUA_Achr4G03880_001	Putative Squamosa promoter-binding-like protein 17
		GSMUA_Achr4G05720_001	Putative Squamosa promoter-binding-like protein 12
		GSMUA_Achr1G08440_001	Hypothetical protein
		GSMUA_Achr2G03070_001	Hypothetical protein
		GSMUA_Achr2G06150_001	Putative Squamosa promoter-binding-like protein 16
		GSMUA_AchrUn_randomG02030_001	Serine/threonine protein phosphatase 2A 57 kDa regulatory subunit B' iota isoform
		GSMUA_AchrUn_randomG21900_001	Putative Squamosa promoter-binding-like protein 16
	sbi-miR156e	GSMUA_Achr7G20510_001	Putative Squamosa promoter-binding-like protein 14
		GSMUA_Achr4G12470_001	Putative uncharacterized protein Sb04g004940
		GSMUA_Achr4G16050_001	Putative uncharacterized protein
		GSMUA_Achr4G18450_001	retrotransposon protein, putative, unclassified, expressed
		GSMUA_Achr9G01380_001	Putative OsSPL16 - SBP-box gene family member, expressed
		GSMUA_Achr10G23280_001	Putative Squamosa promoter-binding-like protein 12
		GSMUA_Achr10G25660_001	Bet1-like protein At4g14600
		GSMUA_Achr4G26940_001	Hypothetical protein
		GSMUA_Achr6G06030_001	Putative uncharacterized protein
		GSMUA_Achr9G20220_001	Putative Squamosa promoter-binding-like protein 17
		GSMUA_Achr4G33350_001	Hypothetical protein
		GSMUA_Achr3G05360_001	Putative Squamosa promoter-binding-like protein 12
		GSMUA_Achr9G14160_001	Putative Squamosa promoter-binding-like protein 12
		GSMUA_Achr3G07130_001	Hypothetical protein
		GSMUA_Achr6G12690_001	42 kDa peptidyl-prolyl isomerase
		GSMUA_Achr3G11170_001	Putative Squamosa promoter-binding-like protein 17
		GSMUA_Achr9G22260_001	Putative Promoter-binding protein SPL9
		GSMUA_Achr6G22280_001	Putative Squamosa promoter-binding-like protein 17
		GSMUA_Achr5G13440_001	Putative OsSPL7 - SBP-box gene family member, expressed
		GSMUA_Achr9G23140_001	Putative Squamosa promoter-binding-like protein 12
		GSMUA_Achr9G27660_001	Putative Squamosa promoter-binding-like protein 17
		GSMUA_Achr9G29330_001	Putative OsSPL16 - SBP-box gene family member, expressed
		GSMUA_Achr10G02970_001	Putative Squamosa promoter-binding-like protein 12
		GSMUA_Achr5G21990_001	Putative Squamosa promoter-binding-like protein 12
		GSMUA_Achr5G22630_001	Squamosa promoter-binding-like protein 12
		GSMUA_Achr6G36010_001	Putative Squamosa promoter-binding-like protein 12
		GSMUA_Achr5G25090_001	Putative Squamosa promoter-binding-like protein 18
		GSMUA_Achr10G07770_001	Putative Pentatricopeptide repeat-containing protein At1g28690, mitochondrial
		GSMUA_Achr11G19580_001	Putative Squamosa promoter-binding-like protein 18
		GSMUA_Achr3G27750_001	Putative Squamosa promoter-binding-like protein 12
		GSMUA_Achr8G23820_001	Hypothetical protein
		GSMUA_Achr7G02020_001	Putative Squamosa promoter-binding-like protein 17
		GSMUA_Achr8G25550_001	Putative Squamosa promoter-binding-like protein 17
		GSMUA_Achr4G01450_001	Whole genome shotgun sequence of line PN40024, scaffold_7.assembly12x (Fragment)
		GSMUA_Achr4G03880_001	Putative Squamosa promoter-binding-like protein 17
		GSMUA_Achr4G05720_001	Putative Squamosa promoter-binding-like protein 12
		GSMUA_Achr1G08440_001	Hypothetical protein
		GSMUA_Achr2G00670_001	20 kDa chaperonin, chloroplastic
		GSMUA_Achr2G03070_001	Hypothetical protein
		GSMUA_Achr2G06150_001	Putative Squamosa promoter-binding-like protein 16
		GSMUA_AchrUn_randomG14940_001	Putative Probable beta-D-xylosidase 2
		GSMUA_AchrUn_randomG21900_001	Putative Squamosa promoter-binding-like protein 16
	ath-miR156g	GSMUA_Achr7G20510_001	Putative Squamosa promoter-binding-like protein 14
		GSMUA_Achr9G01380_001	Putative OsSPL16 - SBP-box gene family member, expressed
		GSMUA_Achr10G23280_001	Putative Squamosa promoter-binding-like protein 12
		GSMUA_Achr9G20220_001	Putative Squamosa promoter-binding-like protein 17
		GSMUA_Achr3G05360_001	Putative Squamosa promoter-binding-like protein 12
		GSMUA_Achr9G14160_001	Putative Squamosa promoter-binding-like protein 12
		GSMUA_Achr3G11170_001	Putative Squamosa promoter-binding-like protein 17
		GSMUA_Achr9G22260_001	Putative Promoter-binding protein SPL9
		GSMUA_Achr6G22280_001	Putative Squamosa promoter-binding-like protein 17
		GSMUA_Achr5G13440_001	Putative OsSPL7 - SBP-box gene family member
		GSMUA_Achr9G23140_001	Putative Squamosa promoter-binding-like protein 12
		GSMUA_Achr9G27660_001	Putative Squamosa promoter-binding-like protein 17
		GSMUA_Achr9G29330_001	Putative OsSPL16 - SBP-box gene family member
		GSMUA_Achr10G02970_001	Putative Squamosa promoter-binding-like protein 12
		GSMUA_Achr5G21990_001	Putative Squamosa promoter-binding-like protein 12
		GSMUA_Achr5G22630_001	Squamosa promoter-binding-like protein 12
		GSMUA_Achr6G36010_001	Putative Squamosa promoter-binding-like protein 12
		GSMUA_Achr5G25090_001	Putative Squamosa promoter-binding-like protein 18
		GSMUA_Achr11G19580_001	Putative Squamosa promoter-binding-like protein 18
		GSMUA_Achr3G27750_001	Putative Squamosa promoter-binding-like protein 12
		GSMUA_Achr7G02020_001	Putative Squamosa promoter-binding-like protein 17
		GSMUA_Achr8G25550_001	Putative Squamosa promoter-binding-like protein 17
		GSMUA_Achr4G03880_001	Putative Squamosa promoter-binding-like protein 17
		GSMUA_Achr4G05720_001	Putative Squamosa promoter-binding-like protein 12
		GSMUA_Achr2G06150_001	Putative Squamosa promoter-binding-like protein 16
		GSMUA_AchrUn_randomG21900_001	Putative Squamosa promoter-binding-like protein 16
		GSMUA_AchrUn_randomG02030_001	Serine/threonine protein phosphatase 2A 57 kDa regulatory subunit B' iota isoform
		GSMUA_Achr8G23020_001	DNA-repair protein complementing XP-C cells
		GSMUA_Achr4G18450_001	retrotransposon protein, putative
		GSMUA_Achr4G12470_001	Putative uncharacterized protein
		GSMUA_Achr4G16050_001	Putative uncharacterized protein
		GSMUA_Achr4G26940_001	Hypothetical protein
		GSMUA_Achr6G06030_001	Putative uncharacterized protein
		GSMUA_Achr4G33350_001	Hypothetical protein
		GSMUA_Achr3G07130_001	Hypothetical protein
		GSMUA_Achr6G22210_001	Putative uncharacterized protein
		GSMUA_Achr8G13700_001	Putative expressed protein
		GSMUA_Achr8G23820_001	Hypothetical protein
		GSMUA_Achr4G01450_001	Hypothetical protein
		GSMUA_Achr1G08440_001	Hypothetical protein
		GSMUA_Achr2G03070_001	Hypothetical protein
	gma-miR156g	GSMUA_Achr7G20510_001	Putative Squamosa promoter-binding-like protein 14
		GSMUA_Achr9G01380_001	Putative OsSPL16 - SBP-box gene family member
		GSMUA_Achr10G23280_001	Putative Squamosa promoter-binding-like protein 12
		GSMUA_Achr9G20220_001	Putative Squamosa promoter-binding-like protein 17
		GSMUA_Achr3G05360_001	Putative Squamosa promoter-binding-like protein 12
		GSMUA_Achr9G14160_001	Putative Squamosa promoter-binding-like protein 12
		GSMUA_Achr3G11170_001	Putative Squamosa promoter-binding-like protein 17
		GSMUA_Achr9G22260_001	Putative Promoter-binding protein SPL9
		GSMUA_Achr6G22280_001	Putative Squamosa promoter-binding-like protein 17
		GSMUA_Achr5G13440_001	Putative OsSPL7 - SBP-box gene family member
		GSMUA_Achr9G23140_001	Putative Squamosa promoter-binding-like protein 12
		GSMUA_Achr9G27660_001	Putative Squamosa promoter-binding-like protein 17
		GSMUA_Achr9G29330_001	Putative OsSPL16 - SBP-box gene family member
		GSMUA_Achr10G02970_001	Putative Squamosa promoter-binding-like protein 12
		GSMUA_Achr5G21990_001	Putative Squamosa promoter-binding-like protein 12
		GSMUA_Achr6G36010_001	Putative Squamosa promoter-binding-like protein 12
		GSMUA_Achr5G25090_001	Putative Squamosa promoter-binding-like protein 18
		GSMUA_Achr11G19580_001	Putative Squamosa promoter-binding-like protein 18
		GSMUA_Achr3G27750_001	Putative Squamosa promoter-binding-like protein 12
		GSMUA_Achr7G02020_001	Putative Squamosa promoter-binding-like protein 17
		GSMUA_Achr8G25550_001	Putative Squamosa promoter-binding-like protein 17
		GSMUA_Achr4G03880_001	Putative Squamosa promoter-binding-like protein 17
		GSMUA_Achr4G05720_001	Putative Squamosa promoter-binding-like protein 12
		GSMUA_Achr2G06150_001	Putative Squamosa promoter-binding-like protein 16
		GSMUA_AchrUn_randomG21900_001	Putative Squamosa promoter-binding-like protein 16
		GSMUA_Achr1G27460_001	transcription factor like protein, putative
		GSMUA_Achr5G15690_001	Putative Cytochrome P450
		GSMUA_Achr3G29080_001	Putative Protein TRANSPARENT TESTA 12
		GSMUA_Achr1G08010_001	Cytochrome P450 704C1
		GSMUA_Achr5G17810_001	Putative Phytosulfokine receptor 1
		GSMUA_Achr7G07960_001	Putative Uncharacterized amino acid permease yfnA
		GSMUA_Achr6G19840_001	Putative Uncharacterized amino acid permease yfnA
		GSMUA_Achr6G06640_001	Putative Probable importin-7 homolog
		GSMUA_Achr7G08320_001	Sel1 repeat domain containing protein
		GSMUA_Achr1G03340_001	myosin, putative, expressed
		GSMUA_Achr7G14270_001	AAA-type ATPase family protein
		GSMUA_Achr10G24770_001	Putative Protein SCAI
		GSMUA_Achr8G23820_001	Hypothetical protein
		GSMUA_Achr7G00600_001	Putative uncharacterized protein
		GSMUA_Achr4G01450_001	unkown
		GSMUA_Achr1G08440_001	Hypothetical protein
		GSMUA_Achr2G03070_001	Hypothetical protein
		GSMUA_Achr4G12470_001	Putative uncharacterized protein Sb04g004940
		GSMUA_Achr4G16050_001	Putative uncharacterized protein
		GSMUA_Achr6G06030_001	Putative uncharacterized protein
		GSMUA_Achr4G26940_001	Hypothetical protein
		GSMUA_Achr4G33350_001	Hypothetical protein
	gma-miR156r	GSMUA_Achr7G20510_001	Putative Squamosa promoter-binding-like protein 14
		GSMUA_Achr4G12470_001	Putative uncharacterized protein Sb04g004940
		GSMUA_Achr4G16050_001	Putative uncharacterized protein
		GSMUA_Achr9G01380_001	Putative OsSPL16 - SBP-box gene family member
		GSMUA_Achr10G23280_001	Putative Squamosa promoter-binding-like protein 12
		GSMUA_Achr4G26940_001	Hypothetical protein
		GSMUA_Achr6G06030_001	Putative uncharacterized protein
		GSMUA_Achr4G30510_001	ZOS4-12 - C2H2 zinc finger protein
		GSMUA_Achr9G20220_001	Putative Squamosa promoter-binding-like protein 17
		GSMUA_Achr4G33350_001	Hypothetical protein
		GSMUA_Achr3G05360_001	Putative Squamosa promoter-binding-like protein 12
		GSMUA_Achr9G14160_001	Putative Squamosa promoter-binding-like protein 12
		GSMUA_Achr3G11170_001	Putative Squamosa promoter-binding-like protein 17
		GSMUA_Achr6G22280_001	Putative Squamosa promoter-binding-like protein 17
		GSMUA_Achr5G13440_001	Putative OsSPL7 - SBP-box gene family member
		GSMUA_Achr9G23140_001	Putative Squamosa promoter-binding-like protein 12
		GSMUA_Achr9G27660_001	Putative Squamosa promoter-binding-like protein 17
		GSMUA_Achr9G29330_001	Putative OsSPL16 - SBP-box gene family member
		GSMUA_Achr10G02970_001	Putative Squamosa promoter-binding-like protein 12
		GSMUA_Achr5G21990_001	Putative Squamosa promoter-binding-like protein 12
		GSMUA_Achr6G36010_001	Putative Squamosa promoter-binding-like protein 12
		GSMUA_Achr5G25090_001	Putative Squamosa promoter-binding-like protein 18
		GSMUA_Achr3G27750_001	Putative Squamosa promoter-binding-like protein 12
		GSMUA_Achr8G23820_001	Hypothetical protein
		GSMUA_Achr3G29080_001	Putative Protein TRANSPARENT TESTA 12
		GSMUA_Achr7G02020_001	Putative Squamosa promoter-binding-like protein 17
		GSMUA_Achr8G25550_001	Putative Squamosa promoter-binding-like protein 17
		GSMUA_Achr4G01450_001	unkown
		GSMUA_Achr7G07960_001	Putative Uncharacterized amino acid permease yfnA
		GSMUA_Achr4G03880_001	Putative Squamosa promoter-binding-like protein 17
		GSMUA_Achr4G05720_001	Putative Squamosa promoter-binding-like protein 12
		GSMUA_Achr1G08440_001	Hypothetical protein
		GSMUA_Achr1G10680_001	Hypothetical protein
		GSMUA_Achr2G03070_001	Hypothetical protein
		GSMUA_Achr2G06150_001	Putative Squamosa promoter-binding-like protein 16
		GSMUA_AchrUn_randomG21900_001	Putative Squamosa promoter-binding-like protein 16
miR157	ath-miR157a	GSMUA_Achr7G20510_001	Putative Squamosa promoter-binding-like protein 14
		GSMUA_Achr4G12470_001	Putative uncharacterized protein Sb04g004940
		GSMUA_Achr4G16050_001	Putative uncharacterized protein
		GSMUA_Achr9G01380_001	Putative OsSPL16 - SBP-box gene family member, expressed
		GSMUA_Achr10G23280_001	Putative Squamosa promoter-binding-like protein 12
		GSMUA_Achr4G26940_001	Hypothetical protein
		GSMUA_Achr6G06030_001	Putative uncharacterized protein
		GSMUA_Achr9G20220_001	Putative Squamosa promoter-binding-like protein 17
		GSMUA_Achr4G33350_001	Hypothetical protein
		GSMUA_Achr3G05360_001	Putative Squamosa promoter-binding-like protein 12
		GSMUA_Achr9G14160_001	Putative Squamosa promoter-binding-like protein 12
		GSMUA_Achr3G11170_001	Putative Squamosa promoter-binding-like protein 17
		GSMUA_Achr9G22260_001	Putative Promoter-binding protein SPL9
		GSMUA_Achr6G22280_001	Putative Squamosa promoter-binding-like protein 17
		GSMUA_Achr5G13440_001	Putative OsSPL7 - SBP-box gene family member, expressed
		GSMUA_Achr9G23140_001	Putative Squamosa promoter-binding-like protein 12
		GSMUA_Achr9G27660_001	Putative Squamosa promoter-binding-like protein 17
		GSMUA_Achr9G29330_001	Putative OsSPL16 - SBP-box gene family member, expressed
		GSMUA_Achr10G02970_001	Putative Squamosa promoter-binding-like protein 12
		GSMUA_Achr5G21990_001	Putative Squamosa promoter-binding-like protein 12
		GSMUA_Achr5G22630_001	Squamosa promoter-binding-like protein 12
		GSMUA_Achr6G36010_001	Putative Squamosa promoter-binding-like protein 12
		GSMUA_Achr5G25090_001	Putative Squamosa promoter-binding-like protein 18
		GSMUA_Achr11G19580_001	Putative Squamosa promoter-binding-like protein 18
		GSMUA_Achr3G27750_001	Putative Squamosa promoter-binding-like protein 12
		GSMUA_Achr8G23820_001	Hypothetical protein
		GSMUA_Achr3G29080_001	Putative Protein TRANSPARENT TESTA 12
		GSMUA_Achr7G02020_001	Putative Squamosa promoter-binding-like protein 17
		GSMUA_Achr8G25550_001	Putative Squamosa promoter-binding-like protein 17
		GSMUA_Achr4G01450_001	Whole genome shotgun sequence of line PN40024, scaffold_7.assembly12x (Fragment)
		GSMUA_Achr4G03880_001	Putative Squamosa promoter-binding-like protein 17
		GSMUA_Achr4G05720_001	Putative Squamosa promoter-binding-like protein 12
		GSMUA_Achr1G08440_001	Hypothetical protein
		GSMUA_Achr2G03070_001	Hypothetical protein
		GSMUA_Achr2G06150_001	Putative Squamosa promoter-binding-like protein 16
		GSMUA_AchrUn_randomG21900_001	Putative Squamosa promoter-binding-like protein 16
	ath-miR157d	GSMUA_Achr7G20510_001	Putative Squamosa promoter-binding-like protein 14
		GSMUA_Achr9G01380_001	Putative OsSPL16 - SBP-box gene family member
		GSMUA_Achr10G23280_001	Putative Squamosa promoter-binding-like protein 12
		GSMUA_Achr9G20220_001	Putative Squamosa promoter-binding-like protein 17]
		GSMUA_Achr3G05360_001	Putative Squamosa promoter-binding-like protein 12
		GSMUA_Achr9G14160_001	Putative Squamosa promoter-binding-like protein 12
		GSMUA_Achr3G11170_001	Putative Squamosa promoter-binding-like protein 17
		GSMUA_Achr9G22260_001	Putative Promoter-binding protein SPL9
		GSMUA_Achr6G22280_001	Putative Squamosa promoter-binding-like protein 17
		GSMUA_Achr5G13440_001	Putative OsSPL7 - SBP-box gene family member
		GSMUA_Achr9G23140_001	Putative Squamosa promoter-binding-like protein 12
		GSMUA_Achr9G27660_001	Putative Squamosa promoter-binding-like protein 17
		GSMUA_Achr9G29330_001	Putative OsSPL16 - SBP-box gene family member
		GSMUA_Achr10G02970_001	Putative Squamosa promoter-binding-like protein 12
		GSMUA_Achr5G21990_001	Putative Squamosa promoter-binding-like protein 12
		GSMUA_Achr5G22630_001	Squamosa promoter-binding-like protein 12
		GSMUA_Achr6G36010_001	Putative Squamosa promoter-binding-like protein 12
		GSMUA_Achr5G25090_001	Putative Squamosa promoter-binding-like protein 18
		GSMUA_Achr11G19580_001	Putative Squamosa promoter-binding-like protein 18
		GSMUA_Achr3G27750_001	Putative Squamosa promoter-binding-like protein 12
		GSMUA_Achr7G02020_001	Putative Squamosa promoter-binding-like protein 17
		GSMUA_Achr8G25550_001	Putative Squamosa promoter-binding-like protein 17
		GSMUA_Achr4G03880_001	Putative Squamosa promoter-binding-like protein 17
		GSMUA_Achr4G05720_001	Putative Squamosa promoter-binding-like protein 12
		GSMUA_Achr2G06150_001	Putative Squamosa promoter-binding-like protein 16
		GSMUA_AchrUn_randomG21900_001	Putative Squamosa promoter-binding-like protein 16
		GSMUA_Achr7G14270_001	AAA-type ATPase family protein, putative
		GSMUA_Achr3G29080_001	Putative Protein TRANSPARENT TESTA 12
		GSMUA_Achr7G02830_001	Ubiquitin-related modifier 1 homolog
		GSMUA_Achr7G07960_001	Putative Uncharacterized amino acid permease yfnA
		GSMUA_Achr4G12470_001	Putative uncharacterized protein
		GSMUA_Achr4G16050_001	Putative uncharacterized protein
		GSMUA_Achr4G26940_001	Hypothetical protein
		GSMUA_Achr6G06030_001	Putative uncharacterized protein
		GSMUA_Achr4G33350_001	Hypothetical protein
		GSMUA_Achr8G23820_001	Hypothetical protein
		GSMUA_Achr1G08440_001	Hypothetical protein
		GSMUA_Achr2G03070_001	Hypothetical protein
		GSMUA_Achr4G01450_001	unknown
miR159	gma-miR159b-3p	GSMUA_Achr7G21560_001	Putative Transcription factor GAMYB
		GSMUA_Achr1G17150_001	Putative Transcription factor GAMYB
		GSMUA_Achr10G29280_001	Putative Transcription factor GAMYB
		GSMUA_Achr11G06140_001	Villin-2
		GSMUA_Achr3G01110_001	Putative U-box domain-containing protein 4
		GSMUA_Achr3G30920_001	Whole genome shotgun sequence of line PN40024, scaffold_20.assembly12x (Fragment)
		GSMUA_Achr4G23690_001	Hypothetical protein
		GSMUA_Achr4G27730_001	Hypothetical protein
		GSMUA_Achr7G00280_001	Hypothetical protein
		GSMUA_Achr2G13930_001	Hypothetical protein
miR162	ath-miR162a	GSMUA_Achr4G24410_001	Ubiquitin-like-specific protease 1D
		GSMUA_Achr2G19780_001	Putative Dipeptidyl peptidase 8
		GSMUA_Achr6G03230_001	ulp1 protease family protein, putative, expressed
		GSMUA_Achr4G32130_001	Putative Kinesin-like protein KIF19
		GSMUA_Achr3G05540_001	expressed protein
	gma-miR162a	GSMUA_Achr4G24410_001	Ubiquitin-like-specific protease 1D
		GSMUA_Achr2G19780_001	Putative Dipeptidyl peptidase 8
		GSMUA_Achr6G03230_001	ulp1 protease family protein, putative, expressed
		GSMUA_Achr4G32130_001	Putative Kinesin-like protein KIF19
		GSMUA_Achr10G29780_001	Hypothetical protein
		GSMUA_Achr3G05540_001	expressed protein
miR165	ath-miR165a	GSMUA_Achr8G20090_001	Homeobox-leucine zipper protein ATHB-15
miR166	ath-miR166a	GSMUA_Achr8G02070_001	Putative 2-oxoglutarate dehydrogenase, mitochondrial
		GSMUA_Achr8G20090_001	Homeobox-leucine zipper protein ATHB-15
	sbi-miR166d	GSMUA_Achr4G31660_001	Homeobox-leucine zipper protein HOX32
		GSMUA_Achr8G02070_001	Putative 2-oxoglutarate dehydrogenase, mitochondrial
		GSMUA_Achr8G20090_001	Homeobox-leucine zipper protein ATHB-15
		GSMUA_Achr2G13050_001	Homeobox-leucine zipper protein HOX32
	sbi-miR166f	GSMUA_Achr4G17130_001	Zeta-carotene desaturase, chloroplastic/chromoplastic
		GSMUA_Achr4G17690_001	Putative Conserved oligomeric Golgi complex subunit 1
		GSMUA_Achr4G31660_001	Homeobox-leucine zipper protein HOX32
		GSMUA_Achr8G02070_001	Putative 2-oxoglutarate dehydrogenase, mitochondrial
		GSMUA_Achr8G20090_001	Homeobox-leucine zipper protein ATHB-15
		GSMUA_Achr2G13050_001	Homeobox-leucine zipper protein HOX32
	gma-miR166h-3p	GSMUA_Achr4G31660_001	Homeobox-leucine zipper protein HOX32
		GSMUA_Achr8G20090_001	Homeobox-leucine zipper protein ATHB-15
		GSMUA_Achr2G13050_001	Homeobox-leucine zipper protein HOX32
	sbi-miR166k	GSMUA_Achr4G17130_001	Zeta-carotene desaturase, chloroplastic/chromoplastic
		GSMUA_Achr4G17690_001	Putative Conserved oligomeric Golgi complex subunit 1
		GSMUA_Achr10G23440_001	Hypothetical protein
		GSMUA_Achr4G31660_001	Homeobox-leucine zipper protein HOX32
		GSMUA_Achr8G02070_001	Putative 2-oxoglutarate dehydrogenase, mitochondrial
		GSMUA_Achr8G20090_001	Homeobox-leucine zipper protein ATHB-15
		GSMUA_Achr2G13050_001	Homeobox-leucine zipper protein HOX32
	gma-miR166m	GSMUA_Achr8G20090_001	Homeobox-leucine zipper protein ATHB-15
	gma-miR166u	GSMUA_Achr10G15640_001	Putative Glucan endo-1,3-beta-glucosidase 14
		GSMUA_Achr3G01210_001	Uncharacterized protein At4g28440
		GSMUA_Achr4G31660_001	Homeobox-leucine zipper protein HOX32
		GSMUA_Achr8G20090_001	Homeobox-leucine zipper protein ATHB-15
		GSMUA_Achr2G13050_001	Homeobox-leucine zipper protein HOX32
miR171	ath-miR171b	GSMUA_Achr11G04360_001	Putative Scarecrow-like protein 6
		GSMUA_Achr5G20860_001	Putative Scarecrow-like protein 6
		GSMUA_Achr8G11160_001	scarecrow, putative, expressed
		GSMUA_Achr8G17190_001	Putative Ubiquitin carboxyl-terminal hydrolase 2
		GSMUA_Achr6G36740_001	scarecrow transcription factor family protein, putative, expressed
		GSMUA_Achr11G21080_001	Putative Scarecrow-like protein 6
		GSMUA_Achr3G29970_001	Putative Scarecrow-like protein 15
		GSMUA_Achr4G03460_001	Putative Scarecrow-like protein 15
		GSMUA_Achr4G07190_001	Putative Scarecrow-like protein 15
		GSMUA_Achr1G05940_001	Putative Scarecrow-like protein 6
		GSMUA_Achr1G26740_001	Nodulation-signaling pathway 2 protein
	sbi-miR171b	GSMUA_Achr4G18650_001	Putative expressed protein
		GSMUA_Achr7G19080_001	Putative Glucan 1,3-beta-glucosidase A
		GSMUA_Achr10G26450_001	aluminum-activated malate transporter, putative, expressed
		GSMUA_Achr11G04360_001	Putative Scarecrow-like protein 6
		GSMUA_Achr5G20860_001	Putative Scarecrow-like protein 6
		GSMUA_Achr8G11160_001	scarecrow, putative, expressed
		GSMUA_Achr3G16330_001	Hypothetical protein
		GSMUA_Achr6G36740_001	scarecrow transcription factor family protein, putative, expressed
		GSMUA_Achr11G21080_001	Putative Scarecrow-like protein 6
		GSMUA_Achr3G29970_001	Putative Scarecrow-like protein 15
		GSMUA_Achr4G03460_001	Putative Scarecrow-like protein 15
		GSMUA_Achr4G07190_001	Putative Scarecrow-like protein 15
		GSMUA_Achr1G10080_001	Putative Probable WRKY transcription factor 40
		GSMUA_Achr1G05940_001	Putative Scarecrow-like protein 6
	gma-miR171c-3p	GSMUA_Achr11G04360_001	Putative Scarecrow-like protein 6
		GSMUA_Achr5G20860_001	Putative Scarecrow-like protein 6
		GSMUA_Achr8G11160_001	scarecrow, putative, expressed
		GSMUA_Achr8G17190_001	Putative Ubiquitin carboxyl-terminal hydrolase 2
		GSMUA_Achr6G36740_001	scarecrow transcription factor family protein, putative, expressed
		GSMUA_Achr11G21080_001	Putative Scarecrow-like protein 6
		GSMUA_Achr3G29970_001	Putative Scarecrow-like protein 15
		GSMUA_Achr4G03460_001	Putative Scarecrow-like protein 15
		GSMUA_Achr4G07190_001	Putative Scarecrow-like protein 15
		GSMUA_Achr1G05940_001	Putative Scarecrow-like protein 6
		GSMUA_Achr1G26740_001	Nodulation-signaling pathway 2 protein
		GSMUA_Achr2G15270_001	Putative KH domain-containing protein At4g18375
	gma-miR171k-3p	GSMUA_Achr10G15560_001	calmodulin-binding protein, putative, expressed
		GSMUA_Achr11G04360_001	Putative Scarecrow-like protein 6
		GSMUA_Achr5G20860_001	Putative Scarecrow-like protein 6
		GSMUA_Achr8G11160_001	scarecrow, putative, expressed
		GSMUA_Achr6G36740_001	scarecrow transcription factor family protein, putative, expressed
		GSMUA_Achr11G21080_001	Putative Scarecrow-like protein 6
		GSMUA_Achr3G29970_001	Putative Scarecrow-like protein 15
		GSMUA_Achr4G03460_001	Putative Scarecrow-like protein 15
		GSMUA_Achr4G07190_001	Putative Scarecrow-like protein 15
		GSMUA_Achr1G05940_001	Putative Scarecrow-like protein 6
		GSMUA_Achr1G26740_001	Nodulation-signaling pathway 2 protein
miR172	ath-miR172e	GSMUA_Achr4G12860_001	Floral homeotic protein APETALA 2
		GSMUA_Achr5G29290_001	AP2 domain containing protein, expressed
		GSMUA_Achr9G03060_001	Putative Floral homeotic protein
		GSMUA_Achr9G04270_001	Hypothetical protein
		GSMUA_Achr6G06640_001	Putative Probable importin-7 homolog
		GSMUA_Achr8G01100_001	Double-strand break repair protein MRE11
		GSMUA_Achr9G13950_001	Putative Eukaryotic initiation factor 4A-1
		GSMUA_Achr5G07270_001	Whole genome shotgun sequence of line PN40024, scaffold_4.assembly12x (Fragment)
		GSMUA_Achr10G03230_001	AP2 domain containing protein, expressed
		GSMUA_Achr6G33140_001	Putative Ethylene-responsive transcription factor RAP2-7
		GSMUA_Achr8G18130_001	Putative Protein TRANSPARENT TESTA 12
		GSMUA_Achr6G34420_001	AP2 domain containing protein, expressed
		GSMUA_Achr8G18550_001	Floral homeotic protein APETALA 2
		GSMUA_Achr7G03320_001	Protein HIRA
		GSMUA_Achr11G23870_001	AP2 domain containing protein, expressed
		GSMUA_Achr7G05560_001	Putative expressed protein
		GSMUA_Achr4G06110_001	Hypothetical protein
		GSMUA_Achr1G09830_001	PHAP2A protein
		GSMUA_Achr1G18260_001	cytoskeletal protein, putative, expressed
		GSMUA_Achr1G22900_001	Sulfite reductase
		GSMUA_AchrUn_randomG09820_001	BTBM1 - Bric-a-Brac, Tramtrack, Broad Complex BTB domain with Meprin and TRAF Homology MATH domain, expressed
		GSMUA_AchrUn_randomG16200_001	Hypothetical protein
		GSMUA_AchrUn_randomG17070_001	glycosyl hydrolase family 5 protein, putative, expressed
	gma-miR172d	GSMUA_Achr4G12860_001	Floral homeotic protein APETALA 2
		GSMUA_Achr5G29290_001	AP2 domain containing protein, expressed
		GSMUA_Achr9G03060_001	Putative Floral homeotic protein
		GSMUA_Achr9G04270_001	Hypothetical protein
		GSMUA_Achr5G07270_001	Whole genome shotgun sequence of line PN40024, scaffold_4.assembly12x (Fragment)
		GSMUA_Achr10G03230_001	AP2 domain containing protein, expressed
		GSMUA_Achr6G33140_001	Putative Ethylene-responsive transcription factor RAP2-7
		GSMUA_Achr6G34420_001	AP2 domain containing protein, expressed
		GSMUA_Achr8G18550_001	Floral homeotic protein APETALA 2
		GSMUA_Achr10G20130_001	Putative Phosphatidylserine synthase 2
		GSMUA_Achr11G23870_001	AP2 domain containing protein, expressed
		GSMUA_Achr4G06110_001	Hypothetical protein
		GSMUA_Achr1G09830_001	PHAP2A protein
		GSMUA_AchrUn_randomG16200_001	Hypothetical protein
	sbi-miR172b	GSMUA_Achr4G12860_001	Floral homeotic protein APETALA 2
		GSMUA_Achr7G11770_001	Putative Protein TRANSPARENT TESTA 12
		GSMUA_Achr5G29250_001	Putative respiratory burst oxidase homolog protein H
		GSMUA_Achr5G29290_001	AP2 domain containing protein, expressed
		GSMUA_Achr9G03060_001	Putative Floral homeotic protein
		GSMUA_Achr9G04270_001	Hypothetical protein
		GSMUA_Achr6G06640_001	Putative Probable importin-7 homolog
		GSMUA_Achr8G01100_001	Double-strand break repair protein MRE11
		GSMUA_Achr9G13950_001	Putative Eukaryotic initiation factor 4A-1
		GSMUA_Achr5G07270_001	Whole genome shotgun sequence of line PN40024, scaffold_4.assembly12x (Fragment)
		GSMUA_Achr5G09950_001	AP2/ERF and B3 domain-containing transcription repressor RAV2
		GSMUA_Achr9G27520_001	Putative Whole genome shotgun sequence of line PN40024, scaffold_108.assembly12x (Fragment)
		GSMUA_Achr6G27140_001	siroheme synthase, putative, expressed
		GSMUA_Achr11G13590_001	Putative Paired amphipathic helix protein Sin3-like 4
		GSMUA_Achr5G18530_001	Homeobox-leucine zipper protein HOX9
		GSMUA_Achr10G03230_001	AP2 domain containing protein, expressed
		GSMUA_Achr6G33140_001	Putative Ethylene-responsive transcription factor RAP2-7
		GSMUA_Achr8G18130_001	Putative Protein TRANSPARENT TESTA 12
		GSMUA_Achr6G34420_001	AP2 domain containing protein, expressed
		GSMUA_Achr8G18550_001	Floral homeotic protein APETALA 2
		GSMUA_Achr3G25010_001	Putative disease resistance protein RGA4
		GSMUA_Achr3G25240_001	NIN, putative, expressed
		GSMUA_Achr10G20130_001	Putative Phosphatidylserine synthase 2
		GSMUA_Achr7G03320_001	Protein HIRA
		GSMUA_Achr11G23870_001	AP2 domain containing protein, expressed
		GSMUA_Achr7G05560_001	Putative expressed protein
		GSMUA_Achr4G06110_001	Hypothetical protein
		GSMUA_Achr1G06160_001	Pre-mRNA-splicing factor SF2
		GSMUA_Achr1G09830_001	PHAP2A protein
		GSMUA_Achr1G20690_001	Paired amphipathic helix protein Sin3-like 4
		GSMUA_Achr1G18260_001	cytoskeletal protein, putative, expressed
		GSMUA_Achr1G22900_001	Sulfite reductase
		GSMUA_AchrUn_randomG09820_001	BTBM1 - Bric-a-Brac, Tramtrack, Broad Complex BTB domain with Meprin and TRAF Homology MATH domain, expressed
		GSMUA_AchrUn_randomG16200_001	Hypothetical protein
		GSMUA_AchrUn_randomG17070_001	glycosyl hydrolase family 5 protein, putative, expressed
	sbi-miR172e	GSMUA_Achr4G12860_001	Floral homeotic protein APETALA 2
		GSMUA_Achr5G29250_001	Putative respiratory burst oxidase homolog protein H
		GSMUA_Achr5G29290_001	AP2 domain containing protein, expressed
		GSMUA_Achr9G03060_001	Putative Floral homeotic protein
		GSMUA_Achr9G04270_001	Hypothetical protein
		GSMUA_Achr9G13950_001	Putative Eukaryotic initiation factor 4A-1
		GSMUA_Achr5G07270_001	Whole genome shotgun sequence of line PN40024, scaffold_4.assembly12x (Fragment)
		GSMUA_Achr10G03230_001	AP2 domain containing protein, expressed
		GSMUA_Achr6G33140_001	Putative Ethylene-responsive transcription factor RAP2-7
		GSMUA_Achr6G34420_001	AP2 domain containing protein, expressed
		GSMUA_Achr8G18550_001	Floral homeotic protein APETALA 2
		GSMUA_Achr3G29640_001	Putative F-box protein At4g02760
		GSMUA_Achr7G04980_001	expressed protein
		GSMUA_Achr11G23870_001	AP2 domain containing protein, expressed
		GSMUA_Achr7G05560_001	Putative expressed protein
		GSMUA_Achr4G06110_001	Hypothetical protein
		GSMUA_Achr1G09830_001	PHAP2A protein
		GSMUA_Achr1G22900_001	Sulfite reductase
		GSMUA_AchrUn_randomG09820_001	BTBM1 - Bric-a-Brac, Tramtrack, Broad Complex BTB domain with Meprin and TRAF Homology MATH domain, expressed
		GSMUA_AchrUn_randomG16200_001	Hypothetical protein
	gma-miR172k	GSMUA_Achr4G12860_001	Floral homeotic protein APETALA 2
		GSMUA_Achr5G29250_001	Putative respiratory burst oxidase homolog protein H
		GSMUA_Achr5G29290_001	AP2 domain containing protein, expressed
		GSMUA_Achr9G03060_001	Putative Floral homeotic protein
		GSMUA_Achr9G04270_001	Hypothetical protein
		GSMUA_Achr4G30550_001	RuvB-like 1
		GSMUA_Achr8G05060_001	Putative uncharacterized protein
		GSMUA_Achr5G07270_001	Whole genome shotgun sequence of line PN40024, scaffold_4.assembly12x (Fragment)
		GSMUA_Achr10G03230_001	AP2 domain containing protein, expressed
		GSMUA_Achr6G33140_001	Putative Ethylene-responsive transcription factor RAP2-7
		GSMUA_Achr6G34420_001	AP2 domain containing protein, expressed
		GSMUA_Achr8G18550_001	Floral homeotic protein APETALA 2
		GSMUA_Achr11G23870_001	AP2 domain containing protein, expressed
		GSMUA_Achr7G07990_001	amine oxidase-related, putative, expressed
		GSMUA_Achr4G06110_001	Hypothetical protein
		GSMUA_Achr1G09830_001	PHAP2A protein
		GSMUA_Achr1G18260_001	cytoskeletal protein, putative, expressed
		GSMUA_Achr1G21130_001	calmodulin binding protein, putative, expressed
		GSMUA_Achr1G22900_001	Sulfite reductase
		GSMUA_AchrUn_randomG01480_001	Clathrin heavy chain 1
		GSMUA_AchrUn_randomG09820_001	BTBM1 - Bric-a-Brac, Tramtrack, Broad Complex BTB domain with Meprin and TRAF Homology MATH domain, expressed
		GSMUA_AchrUn_randomG16200_001	Hypothetical protein
miR393	ath-miR393a	GSMUA_Achr9G01140_001	Transport inhibitor response 1-like protein Os04g0395600
		GSMUA_Achr6G08000_001	Transport inhibitor response 1-like protein Os04g0395600
		GSMUA_Achr6G16510_001	Transport inhibitor response 1-like protein Os04g0395600
		GSMUA_Achr3G23850_001	Transport inhibitor response 1-like protein Os05g0150500
		GSMUA_Achr10G10180_001	Nucleobase-ascorbate transporter 12
		GSMUA_Achr5G26930_001	Transport inhibitor response 1-like protein Os05g0150500
	sbi-miR393a	GSMUA_Achr9G01140_001	Transport inhibitor response 1-like protein Os04g0395600
		GSMUA_Achr6G08000_001	Transport inhibitor response 1-like protein Os04g0395600
		GSMUA_Achr6G09760_001	MYB family transcription factor, putative, expressed
		GSMUA_Achr6G16510_001	Transport inhibitor response 1-like protein Os04g0395600
		GSMUA_Achr11G09200_001	Alanine aminotransferase 2
		GSMUA_Achr3G23850_001	Transport inhibitor response 1-like protein Os05g0150500
		GSMUA_Achr10G10180_001	Nucleobase-ascorbate transporter 12
		GSMUA_Achr5G26930_001	Transport inhibitor response 1-like protein Os05g0150500
		GSMUA_Achr10G12000_001	Transport inhibitor response 1-like protein Os04g0395600
		GSMUA_Achr8G30860_001	Pentatricopeptide repeat-containing protein At4g01570
		GSMUA_Achr1G22350_001	serine/threonine-protein kinase receptor precursor, putative, expressed
		GSMUA_AchrUn_randomG10710_001	Transport inhibitor response 1-like protein Os04g0395600
miR396	ath-miR396b	GSMUA_Achr4G11940_001	Luminal-binding protein 4
		GSMUA_Achr4G15330_001	pentatricopeptide, putative, expressed
		GSMUA_Achr10G18020_001	Putative Protein sel-1 homolog 2
		GSMUA_Achr4G17680_001	nodulin, putative, expressed
		GSMUA_Achr4G17970_001	Putative Menaquinone biosynthesis methyltransferase ubiE
		GSMUA_Achr4G25770_001	heavy metal-associated domain containing protein, expressed
		GSMUA_Achr9G13580_001	Protein SGT1 homolog At5g65490
		GSMUA_Achr8G07080_001	Putative Pentatricopeptide repeat-containing protein At2g13600
		GSMUA_Achr6G31010_001	Putative RING-H2 finger protein ATL3
		GSMUA_Achr8G17110_001	Magnesium-chelatase subunit chlD, chloroplastic
		GSMUA_Achr7G00440_001	DNA (cytosine-5)-methyltransferase 1B
		GSMUA_Achr4G08090_001	Putative Myrcene synthase, chloroplastic
		GSMUA_Achr4G11110_001	Eukaryotic translation initiation factor 4E type 3
		GSMUA_Achr2G06220_001	Putative RNA polymerase Rpc34 subunit family protein, expressed
		GSMUA_AchrUn_randomG16840_001	Peroxidase 64
	gma-miR396b-3p	GSMUA_Achr11G02530_001	U-box domain-containing protein 72
		GSMUA_Achr3G23630_001	Putative Protein UNUSUAL FLORAL ORGANS
		GSMUA_Achr2G06450_001	Putative ubiquitin carboxyl-terminal hydrolase domain containing protein, expressed
	gma-miR396d	GSMUA_Achr10G25680_001	leucine rich repeat domain containing protein, putative, expressed
	gma-miR396f	GSMUA_AchrUn_randomG13080_001	Alanyl-tRNA synthetase, mitochondrial
Mac-nmiR5	Mac-nmiR5	GSMUA_Achr10G22350_001	Protein CUP-SHAPED COTYLEDON 2
		GSMUA_Achr9G10210_001	NAC domain-containing protein 21/22
		GSMUA_Achr10G26180_001	NO APICAL MERISTEM
		GSMUA_Achr5G00500_001	no apical meristem protein, putative, expressed
		GSMUA_Achr9G18850_001	Hypothetical protein
		GSMUA_Achr9G26140_001	NAC domain-containing protein 21/22
		GSMUA_Achr6G31350_001	NAC domain-containing protein 21/22
		GSMUA_Achr2G05860_001	Hypothetical protein
Mac-nmiR12	Mac-nmiR12	GSMUA_Achr7G20510_001	Putative Squamosa promoter-binding-like protein 14
		GSMUA_Achr4G12470_001	Putative uncharacterized protein Sb04g004940
		GSMUA_Achr4G16050_001	Putative uncharacterized protein
		GSMUA_Achr9G01380_001	Putative OsSPL16 - SBP-box gene family member, expressed
		GSMUA_Achr10G23280_001	Putative Squamosa promoter-binding-like protein 12
		GSMUA_Achr4G26940_001	Hypothetical protein
		GSMUA_Achr6G06030_001	Putative uncharacterized protein
		GSMUA_Achr9G20220_001	Putative Squamosa promoter-binding-like protein 17
		GSMUA_Achr4G33350_001	Hypothetical protein
		GSMUA_Achr3G05360_001	Putative Squamosa promoter-binding-like protein 12
		GSMUA_Achr9G14160_001	Putative Squamosa promoter-binding-like protein 12
		GSMUA_Achr3G11170_001	Putative Squamosa promoter-binding-like protein 17
		GSMUA_Achr9G22260_001	Putative Promoter-binding protein SPL9
		GSMUA_Achr6G22280_001	Putative Squamosa promoter-binding-like protein 17
		GSMUA_Achr5G13440_001	Putative OsSPL7 - SBP-box gene family member, expressed
		GSMUA_Achr9G23140_001	Putative Squamosa promoter-binding-like protein 12
		GSMUA_Achr11G10980_001	Putative UPF0414 transmembrane protein C20orf30 homolog
		GSMUA_Achr9G27660_001	Putative Squamosa promoter-binding-like protein 17
		GSMUA_Achr9G29330_001	Putative OsSPL16 - SBP-box gene family member, expressed
		GSMUA_Achr10G02970_001	Putative Squamosa promoter-binding-like protein 12
		GSMUA_Achr5G21990_001	Putative Squamosa promoter-binding-like protein 12
		GSMUA_Achr5G22630_001	Squamosa promoter-binding-like protein 12
		GSMUA_Achr6G36010_001	Putative Squamosa promoter-binding-like protein 12
		GSMUA_Achr5G25090_001	Putative Squamosa promoter-binding-like protein 18
		GSMUA_Achr10G07770_001	Putative Pentatricopeptide repeat-containing protein At1g28690, mitochondrial
		GSMUA_Achr11G19580_001	Putative Squamosa promoter-binding-like protein 18
		GSMUA_Achr3G27750_001	Putative Squamosa promoter-binding-like protein 12
		GSMUA_Achr8G23820_001	Hypothetical protein
		GSMUA_Achr7G02020_001	Putative Squamosa promoter-binding-like protein 17
		GSMUA_Achr8G25550_001	Putative Squamosa promoter-binding-like protein 17
		GSMUA_Achr4G01450_001	Whole genome shotgun sequence of line PN40024, scaffold_7.assembly12x (Fragment)
		GSMUA_Achr4G03880_001	Putative Squamosa promoter-binding-like protein 17
		GSMUA_Achr4G05720_001	Putative Squamosa promoter-binding-like protein 12
		GSMUA_Achr1G08440_001	Hypothetical protein
		GSMUA_Achr2G03070_001	Hypothetical protein
		GSMUA_Achr2G06150_001	Putative Squamosa promoter-binding-like protein 16
		GSMUA_AchrUn_randomG21900_001	Putative Squamosa promoter-binding-like protein 16
Mac-nmiR19	Mac-nmiR19	GSMUA_Achr10G22350_001	Protein CUP-SHAPED COTYLEDON 2
Mac-nmiR20	Mac-nmiR20	GSMUA_Achr7G18780_001	Glutathione S-transferase DHAR3, chloroplastic
		GSMUA_Achr5G13520_001	zinc finger protein, putative
		GSMUA_Achr10G03540_001	Sodium/hydrogen exchanger 6
		GSMUA_Achr11G16210_001	Palmitoyl protein thioesterase
		GSMUA_Achr3G27230_001	oxidoreductase, putative, expressed
		GSMUA_Achr11G19170_001	Hypothetical protein
		GSMUA_Achr1G06830_001	Putative Cytochrome b561
		GSMUA_Achr1G25990_001	Probable dimethyladenosine transferase
Mac-nmiR25	Mac-nmiR25	GSMUA_Achr10G22350_001	Protein CUP-SHAPED COTYLEDON 2
Mac-nmiR1	Mac-nmiR1	unknown
Mac-nmiR2	Mac-nmiR2	unknown
Mac-nmiR21	Mac-nmiR21	unknown
Mac-nmiR22	Mac-nmiR22	unknown
Mac-nmiR23	Mac-nmiR23	unknown
Mac-nmiR24	Mac-nmiR24	unknown
Mac-nmiR13	Mac-nmiR13	unknown
Mac-nmiR14	Mac-nmiR14	unknown
Mac-nmiR15	Mac-nmiR15	unknown
Mac-nmiR8	Mac-nmiR8	unknown
Mac-nmiR11	Mac-nmiR11	unknown

## Sheet: Additional file 6B
Additional file 6 The predicted target genes of differentially expressed miRNAs
Family	miRNA name	Gene ID	Target gene anotation
miR159	ath-miR159a	GSMUA_Achr7G21560_001	Putative Transcription factor GAMYB
		GSMUA_Achr10G29280_001	Putative Transcription factor GAMYB
		GSMUA_Achr1G02000_001	transcription factor BTF3, putative, expressed
		GSMUA_Achr7G26430_001	DUF1336 domain containing protein, expressed
		GSMUA_Achr9G05140_001	la domain containing protein, putative, expressed
		GSMUA_Achr1G17150_001	Putative Transcription factor GAMYB
		GSMUA_Achr1G01660_001	unknown
	sbi-miR159a	GSMUA_Achr7G21560_001	Putative Transcription factor GAMYB
		GSMUA_Achr10G29280_001	Putative Transcription factor GAMYB
		GSMUA_Achr1G17150_001	Putative Transcription factor GAMYB
		GSMUA_Achr1G02000_001	transcription factor BTF3, putative, expressed
		GSMUA_Achr7G26430_001	DUF1336 domain containing protein, expressed
		GSMUA_Achr9G12880_001	Putative Nuclear polyadenylated RNA-binding protein 4
		GSMUA_Achr9G13920_001	Putative Oxysterol-binding protein-like protein OBPa
		GSMUA_Achr9G24770_001	Putative Cysteine-rich receptor-like protein kinase 15
		GSMUA_AchrUn_randomG10210_001	tyrosine phosphatase family protein, putative, expressed
		GSMUA_Achr1G01660_001	unknown
		GSMUA_Achr6G06930_001	Hypothetical protein
	ath-miR159b	GSMUA_Achr7G21560_001	Putative Transcription factor GAMYB
		GSMUA_Achr10G29280_001	Putative Transcription factor GAMYB
		GSMUA_Achr1G17150_001	Putative Transcription factor GAMYB
		GSMUA_Achr7G26430_001	DUF1336 domain containing protein, expressed
		GSMUA_Achr9G05140_001	la domain containing protein, putative, expressed
		GSMUA_Achr1G01660_001	unknown
miR160	ath-miR160a	GSMUA_Achr8G31700_001	E3 ubiquitin ligase, putative, expressed
		GSMUA_Achr9G19220_001	E3 ubiquitin ligase, putative, expressed
		GSMUA_Achr9G29480_001	Putative Auxin response factor 17
		GSMUA_Achr10G04600_001	Putative Auxin response factor 17
		GSMUA_Achr6G18900_001	Putative Auxin response factor 22
		GSMUA_Achr5G14630_001	Auxin response factor 18
		GSMUA_Achr4G18240_001	Auxin response factor 18
		GSMUA_Achr5G03960_001	Auxin response factor 18
		GSMUA_Achr2G17330_001	Hypothetical protein
	gma-miR160b	GSMUA_Achr8G31700_001	E3 ubiquitin ligase, putative, expressed
		GSMUA_Achr9G19220_001	E3 ubiquitin ligase, putative, expressed
		GSMUA_Achr6G18900_001	Putative Auxin response factor 22
		GSMUA_Achr9G29480_001	Putative Auxin response factor 17
		GSMUA_Achr10G04600_001	Putative Auxin response factor 17
		GSMUA_Achr4G18240_001	Auxin response factor 18
		GSMUA_Achr5G03960_001	Auxin response factor 18
		GSMUA_Achr5G14630_001	Auxin response factor 18
		GSMUA_Achr2G17330_001	Hypothetical protein
	sbi-miR166e	GSMUA_Achr10G15640_001	Putative Glucan endo-1,3-beta-glucosidase 14
		GSMUA_Achr3G25810_001	Pentatricopeptide repeat-containing protein At3g49730
miR169	ath-miR169b	GSMUA_Achr4G21420_001	choline transporter-related, putative, expressed
		GSMUA_Achr8G16690_001	CK1_CaseinKinase_1a.5 - CK1 includes the casein kinase 1 kinases, expressed
		GSMUA_Achr3G29730_001	Putative Nuclear transcription factor Y subunit A-1
		GSMUA_Achr4G11090_001	Putative Nuclear transcription factor Y subunit A-9
	sbi-miR169e	GSMUA_Achr11G11550_001	Putative UPF0481 protein At3g47200
		GSMUA_Achr8G16690_001	CK1_CaseinKinase_1a.5 - CK1 includes the casein kinase 1 kinases, expressed
		GSMUA_Achr3G29730_001	Putative Nuclear transcription factor Y subunit A-1
		GSMUA_Achr4G11090_001	Putative Nuclear transcription factor Y subunit A-9
	gma-miR169v	GSMUA_Achr4G21420_001	choline transporter-related, putative, expressed
		GSMUA_Achr4G22300_001	Plasma membrane ATPase 1
		GSMUA_Achr8G16690_001	CK1_CaseinKinase_1a.5 - CK1 includes the casein kinase 1 kinases, expressed
		GSMUA_Achr11G16520_001	plant neutral invertase domain containing protein, expressed
		GSMUA_Achr8G24150_001	Putative Pentatricopeptide repeat-containing protein At1g74630
		GSMUA_Achr3G29730_001	Putative Nuclear transcription factor Y subunit A-1
		GSMUA_Achr8G28000_001	Glutamate synthase
		GSMUA_Achr1G03730_001	erythronate-4-phosphate dehydrogenase, putative, expressed
		GSMUA_Achr4G08790_001	Probable mitochondrial-processing peptidase subunit beta
		GSMUA_Achr4G11090_001	Putative Nuclear transcription factor Y subunit A-9
		GSMUA_AchrUn_randomG02690_001	2-phosphoglycerate kinase-related, putative, expressed
		GSMUA_AchrUn_randomG24700_001	Putative ABC transporter C family member 6
	sbi-miR319a	GSMUA_Achr7G21560_001	Putative Transcription factor GAMYB
		GSMUA_Achr10G29280_001	Putative Transcription factor GAMYB
		GSMUA_Achr1G17150_001	Putative Transcription factor GAMYB
		GSMUA_Achr4G22960_001	Putative Transcription factor PCF6
		GSMUA_Achr4G31520_001	Putative Transcription factor PCF6
		GSMUA_Achr5G02530_001	Putative Transcription factor PCF6
		GSMUA_Achr7G01160_001	Putative Transcription factor PCF6
		GSMUA_Achr2G12990_001	Putative Transcription factor PCF6
	ath-miR319c	GSMUA_Achr7G21560_001	Putative Transcription factor GAMYB
		GSMUA_Achr1G17150_001	Putative Transcription factor GAMYB
		GSMUA_Achr10G29280_001	Putative Transcription factor GAMYB
		GSMUA_Achr9G12880_001	Putative Nuclear polyadenylated RNA-binding protein 4
		GSMUA_Achr9G24770_001	Putative Cysteine-rich receptor-like protein kinase 15
		GSMUA_Achr4G23690_001	Hypothetical protein
		GSMUA_Achr4G27730_001	Hypothetical protein
		GSMUA_Achr7G00280_001	Hypothetical protein
		GSMUA_Achr2G09820_001	Hypothetical protein
		GSMUA_Achr2G13930_001	Hypothetical protein
	gma-miR390a-3p	GSMUA_Achr8G34470_001	Ubiquitin carboxyl-terminal hydrolase 14
		GSMUA_Achr10G06900_001	Putative pentatricopeptide repeat-containing protein At5g59200, chloroplastic
miR394	ath-miR394a	GSMUA_Achr10G21360_001	Nudix hydrolase 8
		GSMUA_Achr9G04070_001	Putative 125 kDa kinesin-related protein
		GSMUA_Achr10G27120_001	agenet domain containing protein, putative, expressed
		GSMUA_Achr10G28470_001	agenet domain containing protein, putative, expressed
		GSMUA_Achr3G05190_001	Putative RING-H2 finger protein ATL43
		GSMUA_Achr1G03100_001	Putative Gibberellin 3-beta-dioxygenase 4
		GSMUA_AchrUn_randomG00910_001	F-box only protein 6
		GSMUA_Achr7G13770_001	Hypothetical protein
miR395	ath-miR395a	GSMUA_Achr6G15930_001	Protein ETHYLENE INSENSITIVE 3
		GSMUA_Achr3G13570_001	Bifunctional 3'-phosphoadenosine 5'-phosphosulfate synthase 2
		GSMUA_Achr8G26890_001	Bifunctional 3'-phosphoadenosine 5'-phosphosulfate synthase
		GSMUA_Achr1G14080_001	Bifunctional 3'-phosphoadenosine 5'-phosphosulfate synthase 2
		GSMUA_Achr9G24910_001	Putative Disease resistance RPP13-like protein 4
		GSMUA_Achr11G20790_001	Putative NHL repeat-containing protein 2
	sbi-miR395b	GSMUA_Achr6G15930_001	Protein ETHYLENE INSENSITIVE 3
		GSMUA_Achr3G13570_001	Bifunctional 3'-phosphoadenosine 5'-phosphosulfate synthase 2
		GSMUA_Achr8G26890_001	Bifunctional 3'-phosphoadenosine 5'-phosphosulfate synthase
		GSMUA_Achr1G14080_001	Bifunctional 3'-phosphoadenosine 5'-phosphosulfate synthase 2
		GSMUA_Achr11G20790_001	Putative NHL repeat-containing protein 2
	gma-miR395d	GSMUA_Achr6G15930_001	Protein ETHYLENE INSENSITIVE 3
		GSMUA_Achr3G13570_001	Bifunctional 3'-phosphoadenosine 5'-phosphosulfate synthase 2
		GSMUA_Achr8G26890_001	Bifunctional 3'-phosphoadenosine 5'-phosphosulfate synthase
		GSMUA_Achr1G14080_001	Bifunctional 3'-phosphoadenosine 5'-phosphosulfate synthase 2
		GSMUA_Achr3G15180_001	Branched-chain-amino-acid aminotransferase 5, chloroplastic
		GSMUA_Achr8G05090_001	Branched-chain-amino-acid aminotransferase 5, chloroplastic
		GSMUA_Achr5G04240_001	Putative Disease resistance protein RPM1
		GSMUA_Achr11G20790_001	Putative NHL repeat-containing protein 2
		GSMUA_Achr5G03820_001	Putative expressed protein
	sbi-miR395f	GSMUA_Achr6G15930_001	Protein ETHYLENE INSENSITIVE 3
		GSMUA_Achr3G13570_001	Bifunctional 3'-phosphoadenosine 5'-phosphosulfate synthase 2
		GSMUA_Achr8G26890_001	Bifunctional 3'-phosphoadenosine 5'-phosphosulfate synthase
		GSMUA_Achr1G14080_001	Bifunctional 3'-phosphoadenosine 5'-phosphosulfate synthase 2
		GSMUA_Achr11G20790_001	Putative NHL repeat-containing protein 2
		GSMUA_Achr9G07330_001	Putative Transcription factor bHLH62
		GSMUA_Achr5G04240_001	Putative Disease resistance protein RPM1
		GSMUA_Achr5G23310_001	RGH1A, putative, expressed
	sbi-miR399a	GSMUA_Achr4G30990_001	Heat stress transcription factor C-2a
		GSMUA_Achr9G21110_001	Phospholipase D delta
		GSMUA_Achr8G15350_001	DEAD-box ATP-dependent RNA helicase 37
		GSMUA_Achr6G33090_001	Putative Solute carrier family 35 member E2
		GSMUA_Achr3G32530_001	DNA binding protein, putative, expressed
		GSMUA_Achr4G03580_001	2-oxoglutarate/malate translocator, chloroplastic
		GSMUA_AchrUn_randomG11640_001	Hypothetical protein
	ath-miR399b	GSMUA_Achr3G32530_001	DNA binding protein, putative, expressed
		GSMUA_Achr4G03580_001	2-oxoglutarate/malate translocator, chloroplastic
miR530	gma-miR530a	GSMUA_Achr2G19330_001	14-3-3-like protein D
		GSMUA_Achr2G21620_001	ATMAP70 protein, putative, expressed
		GSMUA_Achr9G20620_001	DNA binding protein, putative
		GSMUA_Achr9G15920_001	ATMAP70 protein, putative, expressed
		GSMUA_Achr6G13690_001	Putative Secologanin synthase
		GSMUA_Achr6G13960_001	Putative DNA replication licensing factor mcm6
		GSMUA_Achr6G22990_001	Putative uncharacterized protein
		GSMUA_Achr8G17380_001	homeodomain, putative, expressed
		GSMUA_Achr11G23490_001	Protein BREVIS RADIX
		GSMUA_Achr8G26950_001	Putative Pentatricopeptide repeat-containing protein At3g23020
		GSMUA_Achr3G01070_001	Hypothetical protein
		GSMUA_Achr2G17590_001	Hypothetical protein
miR845	ath-miR845a	GSMUA_Achr4G15510_001	Putative Protein TOO MANY MOUTHS
		GSMUA_Achr7G17320_001	Peptidyl-prolyl cis-trans isomerase CYP19-4
		GSMUA_Achr3G26010_001	DEAD-box ATP-dependent RNA helicase 15
		GSMUA_AchrUn_randomG21540_001	Hypothetical protein
	ath-miR845b	GSMUA_Achr3G14550_001	Putative Lipase member N
		GSMUA_AchrUn_randomG21540_001	Hypothetical protein
miR858	ath-miR858a	GSMUA_Achr4G21700_001	MYB family transcription factor, putative, expressed
		GSMUA_Achr5G28350_001	Myb-related protein MYBAS1
		GSMUA_Achr6G04400_001	myb-like DNA-binding domain containing protein, putative, expressed
		GSMUA_Achr8G14540_001	Putative Myb-related protein 308
		GSMUA_Achr3G27700_001	myb-like DNA-binding domain containing protein, putative, expressed
		GSMUA_Achr2G02690_001	peptidase, trypsin-like serine and cysteine proteases, putative, expressed
		GSMUA_Achr1G18610_001	Protein ODORANT1
		GSMUA_Achr8G18460_001	Hypothetical protein
		GSMUA_Achr7G18550_001	Hypothetical protein
		GSMUA_Achr7G18560_001	Hypothetical protein
		GSMUA_Achr3G07950_001	Hypothetical protein
		GSMUA_Achr6G36930_001	Predicted protein
		GSMUA_Achr9G27380_001	Putative uncharacterized protein
		GSMUA_Achr11G23500_001	Hypothetical protein
		GSMUA_Achr8G31350_001	unknown
		GSMUA_Achr3G07940_001	unknown
		GSMUA_Achr11G16890_001	unknown
	ath-miR858b	GSMUA_Achr4G21700_001	MYB family transcription factor, putative, expressed
		GSMUA_Achr5G28350_001	Myb-related protein MYBAS1
		GSMUA_Achr6G04400_001	myb-like DNA-binding domain containing protein, putative, expressed
		GSMUA_Achr8G14540_001	Putative Myb-related protein 308
		GSMUA_Achr5G18600_001	Myb-related protein Myb4
		GSMUA_Achr3G27700_001	myb-like DNA-binding domain containing protein, putative, expressed
		GSMUA_Achr1G18610_001	Protein ODORANT1
		GSMUA_Achr2G02690_001	peptidase, trypsin-like serine and cysteine proteases, putative, expressed
		GSMUA_Achr11G01140_001	Probable 26S proteasome non-ATPase regulatory subunit 3
		GSMUA_Achr7G18550_001	Hypothetical protein
		GSMUA_Achr7G18560_001	Hypothetical protein
		GSMUA_Achr8G18460_001	Hypothetical protein
		GSMUA_Achr3G07950_001	Hypothetical protein
		GSMUA_Achr11G23500_001	Hypothetical protein
		GSMUA_Achr6G36930_001	Predicted protein
		GSMUA_Achr9G27380_001	Putative uncharacterized protein
		GSMUA_Achr11G16890_001	unknown
		GSMUA_Achr8G31350_001	unknown
		GSMUA_Achr3G07940_001	unknown
miR1511	gma-miR1511	GSMUA_Achr6G19890_001	Putative disease resistance protein RGA1
		GSMUA_Achr2G06050_001	Putative Probable importin-7 homolog
		GSMUA_AchrUn_randomG05300_001	nucleoside-triphosphatase, putative, expressed
		GSMUA_Achr1G26920_001	Hypothetical protein
miR4995	gma-miR4995	GSMUA_Achr4G28160_001	Bifunctional aspartokinase/homoserine dehydrogenase 1, chloroplastic
miR6300	gma-miR6300	GSMUA_Achr4G16340_001	Putative E3 ubiquitin-protein ligase RNF167
		GSMUA_Achr10G27550_001	IQ calmodulin-binding motif domain containing protein, expressed
		GSMUA_Achr4G29720_001	Putative Pentatricopeptide repeat-containing protein At4g13650
		GSMUA_Achr9G15270_001	Putative Galactoside 2-alpha-L-fucosyltransferase
		GSMUA_Achr3G28120_001	DNA-directed RNA polymerase 2, chloroplastic/mitochondrial
		GSMUA_Achr4G07550_001	Hypothetical protein
		GSMUA_Achr5G28840_001	Hypothetical protein
		GSMUA_Achr11G17990_001	unknown
Mac-nmiR3	Mac-nmiR3	GSMUA_Achr7G20550_001	Pyrophosphate--fructose 6-phosphate 1-phosphotransferase subunit alpha
		GSMUA_Achr7G13950_001	Putative Uncharacterized acetyltransferase At3g50280
		GSMUA_Achr8G32660_001	glycosyl transferase, putative, expressed
		GSMUA_Achr4G23790_001	B3 domain-containing protein Os07g0563300
		GSMUA_Achr6G13450_001	homeodomain, putative, expressed
		GSMUA_Achr5G11320_001	ACT domain containing protein, expressed
		GSMUA_Achr10G01300_001	Hypothetical protein
		GSMUA_Achr8G19010_001	Putative Serine/threonine-protein phosphatase 2A regulatory subunit B'' subunit alpha
		GSMUA_Achr11G22270_001	Putative uncharacterized protein
		GSMUA_Achr10G11720_001	expressed protein
		GSMUA_Achr7G10360_001	Phototropin-1A
		GSMUA_Achr8G30770_001	Hypothetical protein
		GSMUA_Achr1G21440_001	Putative Coleoptile phototropism protein 1
		GSMUA_Achr1G26480_001	Beta-galactosidase 11
Mac-nmiR10	Mac-nmiR10	GSMUA_Achr8G06330_001	Probable glycerol-3-phosphate acyltransferase 3
Mac-nmiR18	Mac-nmiR18	GSMUA_Achr7G20510_001	Putative Squamosa promoter-binding-like protein 14
		GSMUA_Achr4G26940_001	Hypothetical protein
		GSMUA_Achr9G20220_001	Putative Squamosa promoter-binding-like protein 17
		GSMUA_Achr3G05360_001	Putative Squamosa promoter-binding-like protein 12
		GSMUA_Achr3G11170_001	Putative Squamosa promoter-binding-like protein 17
		GSMUA_Achr9G22260_001	Putative Promoter-binding protein SPL9
		GSMUA_Achr6G22280_001	Putative Squamosa promoter-binding-like protein 17
		GSMUA_Achr9G25580_001	Chitinase 2
		GSMUA_Achr5G13440_001	Putative OsSPL7 - SBP-box gene family member, expressed
		GSMUA_Achr9G27660_001	Putative Squamosa promoter-binding-like protein 17
		GSMUA_Achr10G00320_001	Putative Phosphorylated carbohydrates phosphatase TM_1254
		GSMUA_Achr7G02020_001	Putative Squamosa promoter-binding-like protein 17
		GSMUA_Achr8G25550_001	Putative Squamosa promoter-binding-like protein 17
		GSMUA_Achr4G01450_001	Whole genome shotgun sequence of line PN40024, scaffold_7.assembly12x (Fragment)
		GSMUA_Achr2G06150_001	Putative Squamosa promoter-binding-like protein 16
Mac-nmiR26	Mac-nmiR26	unknown
Mac-nmiR4	Mac-nmiR4	unknown
Mac-nmiR9	Mac-nmiR9	unknown
