# Supplementary material for: Identification of miRNAs involved in fruit ripening in Cavendish bananas by deep sequencing
Source: BMC Genomics. 2015 Oct 13;16:776. doi: 10.1186/s12864-015-1995-1 (PMC4603801; doi:10.1186/s12864-015-1995-1)
Supplement: Additional file 7: — Significant GO terms for target genes of differentially expressed miRNAs. A total of 601 GO terms of the target genes annotated in this study. (XLSX 70 kb) [file 12864_2015_1995_MOESM7_ESM.xlsx]

## Sheet: MM3vsEE2.CAD_GO_enrichment_resu
Additional file 7-Significant GO terms for target genes of differentially miRNAs
GO_accession	Description	Term_type	Over_represented_pValue	Corrected_pValue	CAD_item	CAD_list	Bg_item	Bg_list	Gene_names
GO:0003677	DNA binding	molecular_function	6.45e-40	1.9e-36	101	218	2313	18862	GSMUA_Achr10G22350_001,GSMUA_Achr6G22280_001,GSMUA_Achr3G11170_001,GSMUA_Achr4G01450_001,GSMUA_Achr2G06150_001,GSMUA_Achr7G00280_001,GSMUA_Achr1G09830_001,GSMUA_Achr2G13050_001,GSMUA_Achr3G07940_001,GSMUA_Achr5G18530_001,GSMUA_Achr5G07270_001,GSMUA_Achr10G23440_001,GSMUA_Achr5G09950_001,GSMUA_Achr9G27660_001,GSMUA_Achr10G26180_001,GSMUA_Achr5G00500_001,GSMUA_Achr7G18550_001,GSMUA_Achr7G02020_001,…
GO:0003676	nucleic acid binding	molecular_function	1.02e-28	1.51e-25	109	218	3401	18862	GSMUA_Achr9G10210_001,GSMUA_Achr4G05720_001,GSMUA_Achr3G07950_001,GSMUA_Achr5G22630_001,GSMUA_Achr9G04270_001,GSMUA_Achr3G28120_001,GSMUA_Achr11G23870_001,GSMUA_Achr8G31350_001,GSMUA_Achr9G12880_001,GSMUA_Achr6G13960_001,GSMUA_Achr8G23820_001,GSMUA_Achr8G25550_001,GSMUA_Achr10G29280_001,GSMUA_Achr6G18900_001,GSMUA_Achr8G14540_001,GSMUA_Achr9G27380_001,GSMUA_Achr7G20510_001,GSMUA_Achr6G34420_001,G…
GO:0005634	nucleus	cellular_component	1.95e-20	1.92e-17	52	218	979	18862	GSMUA_Achr4G18240_001,GSMUA_Achr9G29480_001,GSMUA_Achr8G23820_001,GSMUA_Achr5G22630_001,GSMUA_Achr10G02970_001,GSMUA_Achr4G05720_001,GSMUA_Achr6G36010_001,GSMUA_Achr5G21990_001,GSMUA_Achr1G20690_001,GSMUA_Achr7G03320_001,GSMUA_Achr7G20510_001,GSMUA_Achr6G15930_001,GSMUA_Achr4G26940_001,GSMUA_Achr4G30990_001,GSMUA_Achr6G18900_001,GSMUA_Achr1G08440_001,GSMUA_Achr9G29330_001,GSMUA_Achr8G25550_001,GS…
GO:0043227	membrane-bounded organelle	cellular_component	1.02e-14	6e-12	52	218	1330	18862	GSMUA_Achr7G03320_001,GSMUA_Achr1G20690_001,GSMUA_Achr5G21990_001,GSMUA_Achr6G36010_001,GSMUA_Achr4G05720_001,GSMUA_Achr10G02970_001,GSMUA_Achr5G22630_001,GSMUA_Achr8G23820_001,GSMUA_Achr9G29480_001,GSMUA_Achr4G18240_001,GSMUA_Achr8G25550_001,GSMUA_AchrUn_randomG21900_001,GSMUA_Achr9G29330_001,GSMUA_Achr6G18900_001,GSMUA_Achr1G08440_001,GSMUA_Achr4G30990_001,GSMUA_Achr4G26940_001,GSMUA_Achr6G1593…
GO:0043231	intracellular membrane-bounded organelle	cellular_component	1.02e-14	6e-12	52	218	1330	18862	GSMUA_Achr2G06150_001,GSMUA_Achr4G01450_001,GSMUA_Achr6G22280_001,GSMUA_Achr3G11170_001,GSMUA_Achr7G00440_001,GSMUA_Achr9G20220_001,GSMUA_Achr11G19580_001,GSMUA_Achr2G03070_001,GSMUA_Achr10G23440_001,GSMUA_Achr5G03960_001,GSMUA_Achr9G22260_001,GSMUA_Achr9G27660_001,GSMUA_Achr4G16050_001,GSMUA_Achr8G01100_001,GSMUA_Achr4G12470_001,GSMUA_Achr5G13440_001,GSMUA_Achr9G23140_001,GSMUA_Achr6G06030_001,G…
GO:1901363	heterocyclic compound binding	molecular_function	1.37e-13	5.83e-11	131	218	6677	18862	GSMUA_Achr5G00500_001,GSMUA_Achr9G27660_001,GSMUA_Achr8G02070_001,GSMUA_Achr10G26180_001,GSMUA_Achr4G32130_001,GSMUA_Achr5G09950_001,GSMUA_Achr5G04240_001,GSMUA_Achr1G03340_001,GSMUA_Achr3G26010_001,GSMUA_Achr4G22300_001,GSMUA_Achr2G06150_001,GSMUA_Achr3G11170_001,GSMUA_Achr10G22350_001,GSMUA_Achr5G18530_001,GSMUA_Achr5G07270_001,GSMUA_Achr1G08010_001,GSMUA_Achr3G07940_001,GSMUA_Achr4G18240_001,G…
GO:0097159	organic cyclic compound binding	molecular_function	1.38e-13	5.83e-11	131	218	6678	18862	GSMUA_Achr8G15350_001,GSMUA_Achr10G23440_001,GSMUA_Achr2G13050_001,GSMUA_Achr9G13950_001,GSMUA_Achr4G01450_001,GSMUA_Achr7G00280_001,GSMUA_Achr1G09830_001,GSMUA_Achr6G22280_001,GSMUA_Achr9G26140_001,GSMUA_Achr2G13930_001,GSMUA_Achr7G18550_001,GSMUA_Achr7G02020_001,GSMUA_Achr5G25090_001,GSMUA_Achr6G13690_001,GSMUA_Achr1G01660_001,GSMUA_Achr6G31350_001,GSMUA_Achr10G03230_001,GSMUA_Achr4G18450_001,G…
GO:0003682	chromatin binding	molecular_function	1.84e-12	6.78e-10	26	218	490	18862	GSMUA_Achr8G18460_001,GSMUA_Achr6G09760_001,GSMUA_Achr6G36930_001,GSMUA_Achr3G07940_001,GSMUA_Achr4G27730_001,GSMUA_Achr8G30770_001,GSMUA_Achr1G01660_001,GSMUA_Achr5G28350_001,GSMUA_Achr6G04400_001,GSMUA_Achr7G00280_001,GSMUA_Achr4G23690_001,GSMUA_Achr4G21700_001,GSMUA_Achr9G20620_001,GSMUA_Achr8G14540_001,GSMUA_Achr11G23500_001,GSMUA_Achr9G27380_001,GSMUA_Achr2G13930_001,GSMUA_Achr5G18600_001,GS…
GO:0043226	organelle	cellular_component	1.11e-09	3.29e-07	53	218	1915	18862	GSMUA_Achr9G23140_001,GSMUA_Achr5G13440_001,GSMUA_Achr8G01100_001,GSMUA_Achr4G12470_001,GSMUA_Achr4G16050_001,GSMUA_Achr9G27660_001,GSMUA_Achr7G02020_001,GSMUA_Achr3G27750_001,GSMUA_Achr1G03340_001,GSMUA_Achr6G06030_001,GSMUA_Achr7G00440_001,GSMUA_Achr3G11170_001,GSMUA_Achr6G22280_001,GSMUA_Achr2G06150_001,GSMUA_Achr4G01450_001,GSMUA_Achr9G22260_001,GSMUA_Achr5G03960_001,GSMUA_Achr10G23440_001,GS…
GO:0043229	intracellular organelle	cellular_component	1.11e-09	3.29e-07	53	218	1915	18862	GSMUA_Achr4G12470_001,GSMUA_Achr8G01100_001,GSMUA_Achr5G13440_001,GSMUA_Achr9G23140_001,GSMUA_Achr9G27660_001,GSMUA_Achr4G16050_001,GSMUA_Achr1G03340_001,GSMUA_Achr3G27750_001,GSMUA_Achr7G02020_001,GSMUA_Achr6G06030_001,GSMUA_Achr6G22280_001,GSMUA_Achr3G11170_001,GSMUA_Achr7G00440_001,GSMUA_Achr2G06150_001,GSMUA_Achr4G01450_001,GSMUA_Achr5G03960_001,GSMUA_Achr9G22260_001,GSMUA_Achr9G20220_001,GSM…
GO:0060255	regulation of macromolecule metabolic process	biological_process	6.32e-09	1.7e-06	41	218	1522	18862	GSMUA_Achr1G10080_001,GSMUA_Achr9G26140_001,GSMUA_Achr5G09950_001,GSMUA_Achr5G00500_001,GSMUA_Achr10G26180_001,GSMUA_Achr4G23790_001,GSMUA_Achr4G31660_001,GSMUA_Achr5G03960_001,GSMUA_Achr2G13050_001,GSMUA_Achr11G01140_001,GSMUA_Achr10G23440_001,GSMUA_Achr5G18530_001,GSMUA_Achr5G07270_001,GSMUA_Achr7G00440_001,GSMUA_Achr10G22350_001,GSMUA_Achr5G29290_001,GSMUA_Achr4G12860_001,GSMUA_Achr1G09830_001…
GO:0010468	regulation of gene expression	biological_process	9.23e-09	2.27e-06	40	218	1482	18862	GSMUA_Achr6G33140_001,GSMUA_Achr6G34420_001,GSMUA_Achr5G14630_001,GSMUA_Achr9G03060_001,GSMUA_Achr4G18450_001,GSMUA_Achr10G04600_001,GSMUA_Achr6G31350_001,GSMUA_Achr10G03230_001,GSMUA_Achr4G11090_001,GSMUA_Achr3G29730_001,GSMUA_Achr11G13590_001,GSMUA_Achr1G20690_001,GSMUA_Achr9G10210_001,GSMUA_Achr7G03320_001,GSMUA_Achr11G23870_001,GSMUA_Achr8G18550_001,GSMUA_Achr9G29480_001,GSMUA_Achr4G18240_001…
GO:0006351	transcription, DNA-dependent	biological_process	1.19e-08	2.61e-06	42	218	1587	18862	GSMUA_Achr1G10080_001,GSMUA_Achr9G26140_001,GSMUA_Achr5G09950_001,GSMUA_Achr5G00500_001,GSMUA_Achr4G31660_001,GSMUA_Achr4G23790_001,GSMUA_Achr10G26180_001,GSMUA_Achr5G03960_001,GSMUA_Achr2G13050_001,GSMUA_Achr10G23440_001,GSMUA_Achr5G07270_001,GSMUA_Achr5G18530_001,GSMUA_Achr10G22350_001,GSMUA_Achr5G29290_001,GSMUA_Achr1G09830_001,GSMUA_Achr4G12860_001,GSMUA_Achr6G18900_001,GSMUA_Achr4G30990_001,…
GO:0032774	RNA biosynthetic process	biological_process	1.24e-08	2.61e-06	42	218	1589	18862	GSMUA_Achr5G03960_001,GSMUA_Achr2G13050_001,GSMUA_Achr10G23440_001,GSMUA_Achr5G18530_001,GSMUA_Achr5G07270_001,GSMUA_Achr10G22350_001,GSMUA_Achr5G29290_001,GSMUA_Achr4G12860_001,GSMUA_Achr1G09830_001,GSMUA_Achr1G10080_001,GSMUA_Achr9G26140_001,GSMUA_Achr5G09950_001,GSMUA_Achr5G00500_001,GSMUA_Achr4G23790_001,GSMUA_Achr10G26180_001,GSMUA_Achr4G31660_001,GSMUA_Achr2G17590_001,GSMUA_Achr2G06220_001,…
GO:0006355	regulation of transcription, DNA-dependent	biological_process	2.43e-08	4.41e-06	39	218	1463	18862	GSMUA_Achr6G18900_001,GSMUA_Achr4G30990_001,GSMUA_Achr1G20690_001,GSMUA_Achr9G10210_001,GSMUA_Achr7G03320_001,GSMUA_Achr8G20090_001,GSMUA_Achr9G04270_001,GSMUA_Achr11G23870_001,GSMUA_Achr9G29480_001,GSMUA_Achr8G18550_001,GSMUA_Achr4G18240_001,GSMUA_Achr7G10360_001,GSMUA_Achr11G13590_001,GSMUA_Achr3G29730_001,GSMUA_Achr6G34420_001,GSMUA_Achr5G14630_001,GSMUA_Achr6G33140_001,GSMUA_Achr10G04600_001,…
GO:2001141	regulation of RNA biosynthetic process	biological_process	2.43e-08	4.41e-06	39	218	1463	18862	GSMUA_Achr5G29290_001,GSMUA_Achr10G22350_001,GSMUA_Achr1G09830_001,GSMUA_Achr4G12860_001,GSMUA_Achr2G13050_001,GSMUA_Achr5G03960_001,GSMUA_Achr5G07270_001,GSMUA_Achr5G18530_001,GSMUA_Achr10G23440_001,GSMUA_Achr5G09950_001,GSMUA_Achr4G31660_001,GSMUA_Achr4G23790_001,GSMUA_Achr10G26180_001,GSMUA_Achr5G00500_001,GSMUA_Achr1G10080_001,GSMUA_Achr9G26140_001,GSMUA_Achr6G34420_001,GSMUA_Achr5G14630_001,…
GO:0051252	regulation of RNA metabolic process	biological_process	2.56e-08	4.41e-06	39	218	1467	18862	GSMUA_Achr4G11090_001,GSMUA_Achr10G04600_001,GSMUA_Achr6G31350_001,GSMUA_Achr10G03230_001,GSMUA_Achr4G18450_001,GSMUA_Achr9G03060_001,GSMUA_Achr5G14630_001,GSMUA_Achr6G34420_001,GSMUA_Achr6G33140_001,GSMUA_Achr3G29730_001,GSMUA_Achr11G13590_001,GSMUA_Achr9G04270_001,GSMUA_Achr8G20090_001,GSMUA_Achr9G29480_001,GSMUA_Achr8G18550_001,GSMUA_Achr7G10360_001,GSMUA_Achr4G18240_001,GSMUA_Achr11G23870_001…
GO:0019438	aromatic compound biosynthetic process	biological_process	3.18e-08	4.41e-06	46	218	1853	18862	GSMUA_Achr9G26140_001,GSMUA_Achr1G10080_001,GSMUA_Achr10G26180_001,GSMUA_Achr4G23790_001,GSMUA_Achr4G31660_001,GSMUA_Achr5G00500_001,GSMUA_Achr5G09950_001,GSMUA_Achr5G18530_001,GSMUA_Achr5G07270_001,GSMUA_Achr8G17110_001,GSMUA_Achr10G23440_001,GSMUA_Achr2G13050_001,GSMUA_Achr5G03960_001,GSMUA_Achr4G12860_001,GSMUA_Achr1G09830_001,GSMUA_Achr4G22300_001,GSMUA_Achr10G22350_001,GSMUA_Achr5G29290_001,…
GO:0009889	regulation of biosynthetic process	biological_process	3.29e-08	4.41e-06	39	218	1478	18862	GSMUA_Achr5G09950_001,GSMUA_Achr5G00500_001,GSMUA_Achr4G31660_001,GSMUA_Achr4G23790_001,GSMUA_Achr10G26180_001,GSMUA_Achr1G10080_001,GSMUA_Achr9G26140_001,GSMUA_Achr5G29290_001,GSMUA_Achr10G22350_001,GSMUA_Achr1G09830_001,GSMUA_Achr4G12860_001,GSMUA_Achr5G03960_001,GSMUA_Achr2G13050_001,GSMUA_Achr10G23440_001,GSMUA_Achr5G07270_001,GSMUA_Achr5G18530_001,GSMUA_Achr9G10210_001,GSMUA_Achr1G20690_001,…
GO:0010556	regulation of macromolecule biosynthetic process	biological_process	3.29e-08	4.41e-06	39	218	1478	18862	GSMUA_Achr4G30990_001,GSMUA_Achr6G18900_001,GSMUA_Achr8G20090_001,GSMUA_Achr9G04270_001,GSMUA_Achr11G23870_001,GSMUA_Achr9G29480_001,GSMUA_Achr7G10360_001,GSMUA_Achr8G18550_001,GSMUA_Achr4G18240_001,GSMUA_Achr9G10210_001,GSMUA_Achr1G20690_001,GSMUA_Achr7G03320_001,GSMUA_Achr11G13590_001,GSMUA_Achr3G29730_001,GSMUA_Achr6G31350_001,GSMUA_Achr10G03230_001,GSMUA_Achr10G04600_001,GSMUA_Achr4G11090_001…
GO:0031326	regulation of cellular biosynthetic process	biological_process	3.29e-08	4.41e-06	39	218	1478	18862	GSMUA_Achr5G07270_001,GSMUA_Achr5G18530_001,GSMUA_Achr10G23440_001,GSMUA_Achr2G13050_001,GSMUA_Achr5G03960_001,GSMUA_Achr1G09830_001,GSMUA_Achr4G12860_001,GSMUA_Achr5G29290_001,GSMUA_Achr10G22350_001,GSMUA_Achr9G26140_001,GSMUA_Achr1G10080_001,GSMUA_Achr4G31660_001,GSMUA_Achr10G26180_001,GSMUA_Achr4G23790_001,GSMUA_Achr5G00500_001,GSMUA_Achr5G09950_001,GSMUA_Achr3G29730_001,GSMUA_Achr11G13590_001…
GO:2000112	regulation of cellular macromolecule biosynthetic process	biological_process	3.29e-08	4.41e-06	39	218	1478	18862	GSMUA_Achr4G30990_001,GSMUA_Achr6G18900_001,GSMUA_Achr9G29480_001,GSMUA_Achr8G18550_001,GSMUA_Achr4G18240_001,GSMUA_Achr7G10360_001,GSMUA_Achr11G23870_001,GSMUA_Achr9G04270_001,GSMUA_Achr8G20090_001,GSMUA_Achr7G03320_001,GSMUA_Achr9G10210_001,GSMUA_Achr1G20690_001,GSMUA_Achr11G13590_001,GSMUA_Achr3G29730_001,GSMUA_Achr4G18450_001,GSMUA_Achr9G03060_001,GSMUA_Achr4G11090_001,GSMUA_Achr10G04600_001,…
GO:0034654	nucleobase-containing compound biosynthetic process	biological_process	3.58e-08	4.54e-06	44	218	1745	18862	GSMUA_Achr4G12860_001,GSMUA_Achr4G22300_001,GSMUA_Achr1G09830_001,GSMUA_Achr10G22350_001,GSMUA_Achr5G29290_001,GSMUA_Achr5G18530_001,GSMUA_Achr5G07270_001,GSMUA_Achr10G23440_001,GSMUA_Achr2G13050_001,GSMUA_Achr5G03960_001,GSMUA_Achr4G23790_001,GSMUA_Achr10G26180_001,GSMUA_Achr4G31660_001,GSMUA_Achr5G00500_001,GSMUA_Achr5G09950_001,GSMUA_Achr9G26140_001,GSMUA_Achr1G10080_001,GSMUA_Achr4G11090_001,…
GO:0018130	heterocycle biosynthetic process	biological_process	3.69e-08	4.54e-06	46	218	1855	18862	GSMUA_Achr5G09950_001,GSMUA_Achr5G00500_001,GSMUA_Achr10G26180_001,GSMUA_Achr4G23790_001,GSMUA_Achr4G31660_001,GSMUA_Achr1G10080_001,GSMUA_Achr9G26140_001,GSMUA_Achr10G22350_001,GSMUA_Achr5G29290_001,GSMUA_Achr4G12860_001,GSMUA_Achr1G09830_001,GSMUA_Achr4G22300_001,GSMUA_Achr5G03960_001,GSMUA_Achr2G13050_001,GSMUA_Achr10G23440_001,GSMUA_Achr5G18530_001,GSMUA_Achr8G17110_001,GSMUA_Achr5G07270_001,…
GO:0044271	cellular nitrogen compound biosynthetic process	biological_process	3.9e-08	4.61e-06	46	218	1863	18862	GSMUA_Achr4G30990_001,GSMUA_Achr6G18900_001,GSMUA_Achr9G04270_001,GSMUA_Achr8G20090_001,GSMUA_Achr3G28120_001,GSMUA_Achr4G18240_001,GSMUA_Achr9G29480_001,GSMUA_Achr8G18550_001,GSMUA_Achr7G10360_001,GSMUA_Achr11G23870_001,GSMUA_Achr7G03320_001,GSMUA_Achr9G10210_001,GSMUA_Achr6G27140_001,GSMUA_Achr1G20690_001,GSMUA_Achr11G13590_001,GSMUA_Achr3G29730_001,GSMUA_Achr2G17590_001,GSMUA_Achr2G06220_001,G…
GO:1901362	organic cyclic compound biosynthetic process	biological_process	8.12e-08	9.22e-06	46	218	1907	18862	GSMUA_Achr4G12860_001,GSMUA_Achr4G22300_001,GSMUA_Achr1G09830_001,GSMUA_Achr5G29290_001,GSMUA_Achr10G22350_001,GSMUA_Achr10G23440_001,GSMUA_Achr5G18530_001,GSMUA_Achr8G17110_001,GSMUA_Achr5G07270_001,GSMUA_Achr5G03960_001,GSMUA_Achr2G13050_001,GSMUA_Achr5G00500_001,GSMUA_Achr10G26180_001,GSMUA_Achr4G23790_001,GSMUA_Achr4G31660_001,GSMUA_Achr5G09950_001,GSMUA_Achr9G26140_001,GSMUA_Achr1G10080_001,…
GO:0080090	regulation of primary metabolic process	biological_process	8.55e-08	9.35e-06	40	218	1575	18862	GSMUA_Achr10G23440_001,GSMUA_Achr5G07270_001,GSMUA_Achr5G18530_001,GSMUA_Achr5G03960_001,GSMUA_Achr11G01140_001,GSMUA_Achr2G13050_001,GSMUA_Achr1G09830_001,GSMUA_Achr4G12860_001,GSMUA_Achr5G29290_001,GSMUA_Achr10G22350_001,GSMUA_Achr9G26140_001,GSMUA_Achr1G10080_001,GSMUA_Achr5G00500_001,GSMUA_Achr4G31660_001,GSMUA_Achr10G26180_001,GSMUA_Achr4G23790_001,GSMUA_Achr5G09950_001,GSMUA_Achr11G13590_00…
GO:0044424	intracellular part	cellular_component	9.73e-08	1.03e-05	60	218	2604	18862	GSMUA_Achr8G23020_001,GSMUA_Achr3G05360_001,GSMUA_Achr5G14630_001,GSMUA_Achr4G03880_001,GSMUA_Achr10G04600_001,GSMUA_Achr4G11090_001,GSMUA_Achr2G17590_001,GSMUA_Achr10G23280_001,GSMUA_Achr9G01380_001,GSMUA_Achr9G14160_001,GSMUA_Achr5G25090_001,GSMUA_Achr3G29730_001,GSMUA_Achr11G13590_001,GSMUA_Achr4G05720_001,GSMUA_Achr2G00670_001,GSMUA_Achr6G36010_001,GSMUA_Achr1G20690_001,GSMUA_Achr5G21990_001,…
GO:0019219	regulation of nucleobase-containing compound metabolic process	biological_process	1.24e-07	1.22e-05	39	218	1533	18862	GSMUA_Achr10G22350_001,GSMUA_Achr5G29290_001,GSMUA_Achr4G12860_001,GSMUA_Achr1G09830_001,GSMUA_Achr2G13050_001,GSMUA_Achr5G03960_001,GSMUA_Achr5G18530_001,GSMUA_Achr5G07270_001,GSMUA_Achr10G23440_001,GSMUA_Achr5G09950_001,GSMUA_Achr10G26180_001,GSMUA_Achr4G23790_001,GSMUA_Achr4G31660_001,GSMUA_Achr5G00500_001,GSMUA_Achr1G10080_001,GSMUA_Achr9G26140_001,GSMUA_Achr5G14630_001,GSMUA_Achr6G34420_001,…
GO:0051171	regulation of nitrogen compound metabolic process	biological_process	1.24e-07	1.22e-05	39	218	1533	18862	GSMUA_Achr11G23870_001,GSMUA_Achr9G29480_001,GSMUA_Achr4G18240_001,GSMUA_Achr8G18550_001,GSMUA_Achr7G10360_001,GSMUA_Achr9G04270_001,GSMUA_Achr8G20090_001,GSMUA_Achr9G10210_001,GSMUA_Achr1G20690_001,GSMUA_Achr7G03320_001,GSMUA_Achr4G30990_001,GSMUA_Achr6G18900_001,GSMUA_Achr9G03060_001,GSMUA_Achr4G18450_001,GSMUA_Achr10G03230_001,GSMUA_Achr6G31350_001,GSMUA_Achr10G04600_001,GSMUA_Achr4G11090_001,…
GO:0019222	regulation of metabolic process	biological_process	1.45e-07	1.38e-05	41	218	1657	18862	GSMUA_Achr6G18900_001,GSMUA_Achr4G30990_001,GSMUA_Achr9G10210_001,GSMUA_Achr1G20690_001,GSMUA_Achr7G03320_001,GSMUA_Achr8G20090_001,GSMUA_Achr9G04270_001,GSMUA_Achr11G23870_001,GSMUA_Achr4G18240_001,GSMUA_Achr9G29480_001,GSMUA_Achr8G18550_001,GSMUA_Achr7G10360_001,GSMUA_Achr11G13590_001,GSMUA_Achr3G29730_001,GSMUA_Achr6G34420_001,GSMUA_Achr5G14630_001,GSMUA_Achr6G33140_001,GSMUA_Achr6G31350_001,G…
GO:0031323	regulation of cellular metabolic process	biological_process	2.65e-07	2.45e-05	39	218	1575	18862	GSMUA_Achr1G09830_001,GSMUA_Achr4G12860_001,GSMUA_Achr10G22350_001,GSMUA_Achr5G29290_001,GSMUA_Achr5G07270_001,GSMUA_Achr5G18530_001,GSMUA_Achr10G23440_001,GSMUA_Achr2G13050_001,GSMUA_Achr5G03960_001,GSMUA_Achr4G31660_001,GSMUA_Achr4G23790_001,GSMUA_Achr10G26180_001,GSMUA_Achr5G00500_001,GSMUA_Achr5G09950_001,GSMUA_Achr9G26140_001,GSMUA_Achr1G10080_001,GSMUA_Achr6G31350_001,GSMUA_Achr10G04600_001…
GO:0016070	RNA metabolic process	biological_process	2.8e-07	2.5e-05	44	218	1826	18862	GSMUA_Achr6G18900_001,GSMUA_Achr4G30990_001,GSMUA_Achr7G03320_001,GSMUA_Achr9G10210_001,GSMUA_Achr1G20690_001,GSMUA_Achr9G29480_001,GSMUA_Achr8G18550_001,GSMUA_Achr7G10360_001,GSMUA_Achr4G18240_001,GSMUA_Achr11G23870_001,GSMUA_Achr8G20090_001,GSMUA_Achr9G04270_001,GSMUA_Achr3G28120_001,GSMUA_Achr2G17590_001,GSMUA_Achr2G06220_001,GSMUA_Achr11G13590_001,GSMUA_Achr3G29730_001,GSMUA_Achr6G33140_001,G…
GO:0005488	binding	molecular_function	8.09e-07	7.03e-05	173	218	12106	18862	GSMUA_Achr1G22900_001,GSMUA_Achr4G12860_001,GSMUA_Achr11G16890_001,GSMUA_Achr1G26480_001,GSMUA_Achr7G00440_001,GSMUA_Achr9G19220_001,GSMUA_Achr9G20220_001,GSMUA_Achr3G29640_001,GSMUA_Achr6G36930_001,GSMUA_Achr8G28000_001,GSMUA_Achr1G21440_001,GSMUA_Achr9G22260_001,GSMUA_Achr7G20550_001,GSMUA_Achr4G31660_001,GSMUA_Achr4G16050_001,GSMUA_Achr1G18260_001,GSMUA_Achr4G23790_001,GSMUA_Achr3G25240_001,GS…
GO:0090304	nucleic acid metabolic process	biological_process	8.5e-07	7.17e-05	48	218	2120	18862	GSMUA_Achr1G10080_001,GSMUA_Achr9G26140_001,GSMUA_Achr8G01100_001,GSMUA_Achr5G09950_001,GSMUA_Achr4G31660_001,GSMUA_Achr10G26180_001,GSMUA_Achr4G23790_001,GSMUA_Achr5G00500_001,GSMUA_Achr7G02830_001,GSMUA_Achr2G13050_001,GSMUA_Achr5G03960_001,GSMUA_Achr5G07270_001,GSMUA_Achr5G18530_001,GSMUA_Achr10G23440_001,GSMUA_Achr5G29290_001,GSMUA_Achr10G22350_001,GSMUA_Achr7G00440_001,GSMUA_Achr1G09830_001,…
GO:0004779	sulfate adenylyltransferase activity	molecular_function	8.57e-06	0.00068423	3	218	4	18862	GSMUA_Achr3G13570_001,GSMUA_Achr1G14080_001,GSMUA_Achr8G26890_001
GO:0004781	sulfate adenylyltransferase (ATP) activity	molecular_function	8.57e-06	0.00068423	3	218	4	18862	GSMUA_Achr3G13570_001,GSMUA_Achr1G14080_001,GSMUA_Achr8G26890_001
GO:0042221	response to chemical stimulus	biological_process	1.19e-05	0.00092395	9	218	118	18862	GSMUA_Achr5G14630_001,GSMUA_Achr9G29480_001,GSMUA_Achr4G18240_001,GSMUA_Achr8G18130_001,GSMUA_Achr10G04600_001,GSMUA_Achr6G18900_001,GSMUA_Achr5G03960_001,GSMUA_Achr7G11770_001,GSMUA_Achr3G29080_001
GO:0001071	nucleic acid binding transcription factor activity	molecular_function	4.16e-05	0.0030681	23	218	918	18862	GSMUA_Achr5G09950_001,GSMUA_Achr11G23870_001,GSMUA_Achr8G18550_001,GSMUA_Achr4G31660_001,GSMUA_Achr8G20090_001,GSMUA_Achr9G04270_001,GSMUA_Achr1G10080_001,GSMUA_Achr6G15930_001,GSMUA_Achr4G30990_001,GSMUA_Achr6G33140_001,GSMUA_Achr6G34420_001,GSMUA_Achr5G29290_001,GSMUA_Achr9G03060_001,GSMUA_Achr1G09830_001,GSMUA_Achr4G18450_001,GSMUA_Achr4G12860_001,GSMUA_Achr10G03230_001,GSMUA_Achr4G11090_001,G…
GO:0003700	sequence-specific DNA binding transcription factor activity	molecular_function	4.16e-05	0.0030681	23	218	918	18862	GSMUA_Achr5G09950_001,GSMUA_Achr9G04270_001,GSMUA_Achr8G20090_001,GSMUA_Achr4G31660_001,GSMUA_Achr8G18550_001,GSMUA_Achr11G23870_001,GSMUA_Achr1G10080_001,GSMUA_Achr4G30990_001,GSMUA_Achr6G15930_001,GSMUA_Achr5G29290_001,GSMUA_Achr6G34420_001,GSMUA_Achr6G33140_001,GSMUA_Achr4G11090_001,GSMUA_Achr10G03230_001,GSMUA_Achr4G18450_001,GSMUA_Achr4G12860_001,GSMUA_Achr9G03060_001,GSMUA_Achr1G09830_001,G…
GO:0009719	response to endogenous stimulus	biological_process	5.9e-05	0.004054	6	218	52	18862	GSMUA_Achr6G18900_001,GSMUA_Achr5G03960_001,GSMUA_Achr5G14630_001,GSMUA_Achr9G29480_001,GSMUA_Achr4G18240_001,GSMUA_Achr10G04600_001
GO:0009725	response to hormone stimulus	biological_process	5.9e-05	0.004054	6	218	52	18862	GSMUA_Achr6G18900_001,GSMUA_Achr5G03960_001,GSMUA_Achr5G14630_001,GSMUA_Achr9G29480_001,GSMUA_Achr4G18240_001,GSMUA_Achr10G04600_001
GO:0010033	response to organic substance	biological_process	5.9e-05	0.004054	6	218	52	18862	GSMUA_Achr5G14630_001,GSMUA_Achr5G03960_001,GSMUA_Achr6G18900_001,GSMUA_Achr10G04600_001,GSMUA_Achr4G18240_001,GSMUA_Achr9G29480_001
GO:0006807	nitrogen compound metabolic process	biological_process	6.19e-05	0.004157	57	218	3031	18862	GSMUA_Achr11G19170_001,GSMUA_Achr5G14630_001,GSMUA_Achr6G34420_001,GSMUA_Achr1G25990_001,GSMUA_Achr8G23020_001,GSMUA_Achr6G33140_001,GSMUA_Achr4G11090_001,GSMUA_Achr10G04600_001,GSMUA_Achr6G31350_001,GSMUA_Achr10G03230_001,GSMUA_Achr4G18450_001,GSMUA_Achr9G03060_001,GSMUA_Achr8G05090_001,GSMUA_Achr2G17590_001,GSMUA_Achr2G06220_001,GSMUA_Achr11G13590_001,GSMUA_Achr3G29730_001,GSMUA_Achr7G03320_001…
GO:0006139	nucleobase-containing compound metabolic process	biological_process	7.27e-05	0.0047711	50	218	2587	18862	GSMUA_Achr8G01100_001,GSMUA_Achr5G09950_001,GSMUA_Achr4G31660_001,GSMUA_Achr10G26180_001,GSMUA_Achr4G23790_001,GSMUA_Achr5G00500_001,GSMUA_Achr1G10080_001,GSMUA_Achr9G26140_001,GSMUA_Achr5G29290_001,GSMUA_Achr10G22350_001,GSMUA_Achr7G00440_001,GSMUA_Achr1G09830_001,GSMUA_Achr4G22300_001,GSMUA_Achr4G12860_001,GSMUA_Achr7G02830_001,GSMUA_Achr2G13050_001,GSMUA_Achr5G03960_001,GSMUA_Achr5G07270_001,G…
GO:0005622	intracellular	cellular_component	7.61e-05	0.0048875	61	218	3231	18862	GSMUA_Achr4G03880_001,GSMUA_Achr4G11090_001,GSMUA_Achr10G04600_001,GSMUA_Achr8G23020_001,GSMUA_Achr5G14630_001,GSMUA_Achr3G05360_001,GSMUA_Achr5G25090_001,GSMUA_Achr11G13590_001,GSMUA_Achr3G29730_001,GSMUA_Achr2G17590_001,GSMUA_Achr9G14160_001,GSMUA_Achr9G01380_001,GSMUA_Achr10G23280_001,GSMUA_Achr8G23820_001,GSMUA_Achr9G29480_001,GSMUA_Achr4G18240_001,GSMUA_Achr4G11110_001,GSMUA_Achr10G02970_001…
GO:0010467	gene expression	biological_process	7.86e-05	0.0049392	46	218	2406	18862	GSMUA_Achr6G33140_001,GSMUA_Achr5G14630_001,GSMUA_Achr1G25990_001,GSMUA_Achr6G34420_001,GSMUA_Achr4G18450_001,GSMUA_Achr9G03060_001,GSMUA_Achr4G11090_001,GSMUA_Achr6G31350_001,GSMUA_Achr10G04600_001,GSMUA_Achr10G03230_001,GSMUA_Achr2G17590_001,GSMUA_Achr2G06220_001,GSMUA_Achr3G29730_001,GSMUA_Achr11G13590_001,GSMUA_Achr7G03320_001,GSMUA_Achr9G10210_001,GSMUA_Achr1G20690_001,GSMUA_Achr9G29480_001,…
GO:0046483	heterocycle metabolic process	biological_process	8.13e-05	0.0049987	52	218	2727	18862	GSMUA_Achr4G23790_001,GSMUA_Achr10G26180_001,GSMUA_Achr4G31660_001,GSMUA_Achr5G00500_001,GSMUA_Achr5G09950_001,GSMUA_Achr8G01100_001,GSMUA_Achr9G26140_001,GSMUA_Achr1G10080_001,GSMUA_Achr4G12860_001,GSMUA_Achr4G22300_001,GSMUA_Achr1G09830_001,GSMUA_Achr5G29290_001,GSMUA_Achr10G22350_001,GSMUA_Achr7G00440_001,GSMUA_Achr5G18530_001,GSMUA_Achr5G07270_001,GSMUA_Achr8G17110_001,GSMUA_Achr10G23440_001,…
GO:0006725	cellular aromatic compound metabolic process	biological_process	9.37e-05	0.0056493	52	218	2749	18862	GSMUA_Achr3G29730_001,GSMUA_Achr11G13590_001,GSMUA_Achr2G17590_001,GSMUA_Achr2G06220_001,GSMUA_Achr4G11090_001,GSMUA_Achr10G04600_001,GSMUA_Achr6G31350_001,GSMUA_Achr10G03230_001,GSMUA_Achr4G18450_001,GSMUA_Achr9G03060_001,GSMUA_Achr5G14630_001,GSMUA_Achr11G19170_001,GSMUA_Achr6G34420_001,GSMUA_Achr1G25990_001,GSMUA_Achr8G23020_001,GSMUA_Achr6G33140_001,GSMUA_Achr4G30990_001,GSMUA_Achr6G18900_001…
GO:0034641	cellular nitrogen compound metabolic process	biological_process	0.00010561	0.0062372	52	218	2749	18862	GSMUA_Achr7G00440_001,GSMUA_Achr5G29290_001,GSMUA_Achr10G22350_001,GSMUA_Achr4G22300_001,GSMUA_Achr1G09830_001,GSMUA_Achr4G12860_001,GSMUA_Achr5G03960_001,GSMUA_Achr7G02830_001,GSMUA_Achr2G13050_001,GSMUA_Achr10G23440_001,GSMUA_Achr5G07270_001,GSMUA_Achr8G17110_001,GSMUA_Achr5G18530_001,GSMUA_Achr8G01100_001,GSMUA_Achr5G09950_001,GSMUA_Achr5G00500_001,GSMUA_Achr4G31660_001,GSMUA_Achr10G26180_001,…
GO:0000103	sulfate assimilation	biological_process	0.00011119	0.0064381	3	218	8	18862	GSMUA_Achr8G26890_001,GSMUA_Achr1G14080_001,GSMUA_Achr3G13570_001
GO:1901360	organic cyclic compound metabolic process	biological_process	0.00013344	0.007578	52	218	2782	18862	GSMUA_Achr4G31660_001,GSMUA_Achr4G23790_001,GSMUA_Achr10G26180_001,GSMUA_Achr5G00500_001,GSMUA_Achr8G01100_001,GSMUA_Achr5G09950_001,GSMUA_Achr9G26140_001,GSMUA_Achr1G10080_001,GSMUA_Achr1G09830_001,GSMUA_Achr4G22300_001,GSMUA_Achr4G12860_001,GSMUA_Achr10G22350_001,GSMUA_Achr5G29290_001,GSMUA_Achr7G00440_001,GSMUA_Achr5G07270_001,GSMUA_Achr8G17110_001,GSMUA_Achr5G18530_001,GSMUA_Achr10G23440_001,…
GO:0065007	biological regulation	biological_process	0.00021904	0.012204	42	218	2243	18862	GSMUA_Achr5G03960_001,GSMUA_Achr2G13050_001,GSMUA_Achr11G01140_001,GSMUA_Achr10G23440_001,GSMUA_Achr5G18530_001,GSMUA_Achr5G07270_001,GSMUA_Achr7G00440_001,GSMUA_Achr5G29290_001,GSMUA_Achr10G22350_001,GSMUA_Achr4G12860_001,GSMUA_Achr1G09830_001,GSMUA_Achr1G10080_001,GSMUA_Achr9G26140_001,GSMUA_Achr5G09950_001,GSMUA_Achr5G00500_001,GSMUA_Achr4G23790_001,GSMUA_Achr10G26180_001,GSMUA_Achr4G31660_001…
GO:0050789	regulation of biological process	biological_process	0.00027898	0.014914	41	218	2199	18862	GSMUA_Achr11G13590_001,GSMUA_Achr3G29730_001,GSMUA_Achr6G34420_001,GSMUA_Achr5G14630_001,GSMUA_Achr6G33140_001,GSMUA_Achr10G04600_001,GSMUA_Achr6G31350_001,GSMUA_Achr10G03230_001,GSMUA_Achr4G11090_001,GSMUA_Achr9G03060_001,GSMUA_Achr4G18450_001,GSMUA_Achr6G18900_001,GSMUA_Achr4G30990_001,GSMUA_Achr1G20690_001,GSMUA_Achr9G10210_001,GSMUA_Achr7G03320_001,GSMUA_Achr8G20090_001,GSMUA_Achr9G04270_001,…
GO:0005623	cell	cellular_component	0.00028282	0.014914	61	218	3393	18862	GSMUA_Achr2G17590_001,GSMUA_Achr10G23280_001,GSMUA_Achr9G01380_001,GSMUA_Achr9G14160_001,GSMUA_Achr5G25090_001,GSMUA_Achr3G29730_001,GSMUA_Achr11G13590_001,GSMUA_Achr8G23020_001,GSMUA_Achr3G05360_001,GSMUA_Achr5G14630_001,GSMUA_Achr4G03880_001,GSMUA_Achr10G04600_001,GSMUA_Achr4G11090_001,GSMUA_Achr1G08440_001,GSMUA_Achr6G18900_001,GSMUA_Achr9G29330_001,GSMUA_Achr8G25550_001,GSMUA_AchrUn_randomG21…
GO:0044464	cell part	cellular_component	0.00028282	0.014914	61	218	3393	18862	GSMUA_Achr4G16050_001,GSMUA_Achr9G27660_001,GSMUA_Achr8G01100_001,GSMUA_Achr4G12470_001,GSMUA_Achr9G23140_001,GSMUA_Achr5G13440_001,GSMUA_Achr10G17120_001,GSMUA_Achr6G06030_001,GSMUA_Achr3G27750_001,GSMUA_Achr1G03340_001,GSMUA_Achr7G02020_001,GSMUA_Achr4G01450_001,GSMUA_Achr2G06150_001,GSMUA_Achr11G16890_001,GSMUA_Achr6G22280_001,GSMUA_Achr7G00440_001,GSMUA_Achr3G11170_001,GSMUA_Achr11G19580_001,…
GO:0034645	cellular macromolecule biosynthetic process	biological_process	0.0003445	0.017848	44	218	2403	18862	GSMUA_Achr4G11110_001,GSMUA_Achr9G04270_001,GSMUA_Achr8G20090_001,GSMUA_Achr3G28120_001,GSMUA_Achr11G23870_001,GSMUA_Achr9G29480_001,GSMUA_Achr4G18240_001,GSMUA_Achr8G18550_001,GSMUA_Achr7G10360_001,GSMUA_Achr6G13960_001,GSMUA_Achr1G20690_001,GSMUA_Achr9G10210_001,GSMUA_Achr7G03320_001,GSMUA_Achr4G30990_001,GSMUA_Achr6G18900_001,GSMUA_Achr10G04600_001,GSMUA_Achr6G31350_001,GSMUA_Achr10G03230_001,…
GO:0009059	macromolecule biosynthetic process	biological_process	0.00035319	0.017982	44	218	2406	18862	GSMUA_Achr10G23440_001,GSMUA_Achr5G07270_001,GSMUA_Achr5G18530_001,GSMUA_Achr5G03960_001,GSMUA_Achr2G13050_001,GSMUA_Achr1G09830_001,GSMUA_Achr4G12860_001,GSMUA_Achr5G29290_001,GSMUA_Achr10G22350_001,GSMUA_Achr9G26140_001,GSMUA_Achr1G10080_001,GSMUA_Achr5G00500_001,GSMUA_Achr4G31660_001,GSMUA_Achr10G26180_001,GSMUA_Achr4G23790_001,GSMUA_Achr5G09950_001,GSMUA_Achr3G29730_001,GSMUA_Achr11G13590_001…
GO:0050794	regulation of cellular process	biological_process	0.00041016	0.020529	39	218	2102	18862	GSMUA_Achr2G13050_001,GSMUA_Achr5G03960_001,GSMUA_Achr5G18530_001,GSMUA_Achr5G07270_001,GSMUA_Achr10G23440_001,GSMUA_Achr10G22350_001,GSMUA_Achr5G29290_001,GSMUA_Achr4G12860_001,GSMUA_Achr1G09830_001,GSMUA_Achr1G10080_001,GSMUA_Achr9G26140_001,GSMUA_Achr5G09950_001,GSMUA_Achr4G23790_001,GSMUA_Achr10G26180_001,GSMUA_Achr4G31660_001,GSMUA_Achr5G00500_001,GSMUA_Achr3G29730_001,GSMUA_Achr11G13590_001…
GO:0070566	adenylyltransferase activity	molecular_function	0.00096511	0.047499	3	218	15	18862	GSMUA_Achr1G14080_001,GSMUA_Achr3G13570_001,GSMUA_Achr8G26890_001
GO:0044249	cellular biosynthetic process	biological_process	0.0010426	0.050474	52	218	3067	18862	GSMUA_Achr4G17130_001,GSMUA_Achr9G26140_001,GSMUA_Achr1G10080_001,GSMUA_Achr10G26180_001,GSMUA_Achr10G20130_001,GSMUA_Achr4G23790_001,GSMUA_Achr4G31660_001,GSMUA_Achr5G00500_001,GSMUA_Achr5G09950_001,GSMUA_Achr5G18530_001,GSMUA_Achr5G07270_001,GSMUA_Achr8G17110_001,GSMUA_Achr10G23440_001,GSMUA_Achr2G13050_001,GSMUA_Achr8G28000_001,GSMUA_Achr5G03960_001,GSMUA_Achr4G12860_001,GSMUA_Achr1G09830_001,…
GO:0004084	branched-chain-amino-acid transaminase activity	molecular_function	0.001109	0.05282	2	218	4	18862	GSMUA_Achr8G05090_001,GSMUA_Achr3G15180_001
GO:1901576	organic substance biosynthetic process	biological_process	0.0014068	0.065942	52	218	3107	18862	GSMUA_Achr4G28160_001,GSMUA_Achr6G18900_001,GSMUA_Achr4G30990_001,GSMUA_Achr6G27140_001,GSMUA_Achr9G10210_001,GSMUA_Achr1G20690_001,GSMUA_Achr7G03320_001,GSMUA_Achr11G23870_001,GSMUA_Achr9G29480_001,GSMUA_Achr8G18550_001,GSMUA_Achr7G10360_001,GSMUA_Achr4G18240_001,GSMUA_Achr6G13960_001,GSMUA_Achr9G04270_001,GSMUA_Achr8G20090_001,GSMUA_Achr4G11110_001,GSMUA_Achr3G28120_001,GSMUA_Achr2G06220_001,GS…
GO:0009058	biosynthetic process	biological_process	0.0028982	0.13372	53	218	3277	18862	GSMUA_Achr5G00500_001,GSMUA_Achr10G26180_001,GSMUA_Achr10G20130_001,GSMUA_Achr4G23790_001,GSMUA_Achr4G31660_001,GSMUA_Achr5G09950_001,GSMUA_Achr9G26140_001,GSMUA_Achr4G17130_001,GSMUA_Achr1G10080_001,GSMUA_Achr4G12860_001,GSMUA_Achr1G09830_001,GSMUA_Achr4G22300_001,GSMUA_Achr5G29290_001,GSMUA_Achr10G22350_001,GSMUA_Achr10G23440_001,GSMUA_Achr5G18530_001,GSMUA_Achr8G17110_001,GSMUA_Achr5G07270_001…
GO:0015849	organic acid transport	biological_process	0.0036387	0.16196	3	218	27	18862	GSMUA_Achr10G26450_001,GSMUA_Achr7G07960_001,GSMUA_Achr6G19840_001
GO:0046942	carboxylic acid transport	biological_process	0.0036387	0.16196	3	218	27	18862	GSMUA_Achr6G19840_001,GSMUA_Achr7G07960_001,GSMUA_Achr10G26450_001
GO:0008242	omega peptidase activity	molecular_function	0.0036747	0.16196	2	218	6	18862	GSMUA_Achr8G34470_001,GSMUA_Achr5G28840_001
GO:0003674	molecular_function	molecular_function	0.0053122	0.23069	210	218	17289	18862	GSMUA_Achr5G29250_001,GSMUA_Achr3G13570_001,GSMUA_Achr11G06140_001,GSMUA_Achr6G04400_001,GSMUA_Achr5G28350_001,GSMUA_Achr9G04070_001,GSMUA_Achr4G03880_001,GSMUA_Achr6G31010_001,GSMUA_Achr8G30770_001,GSMUA_Achr2G06220_001,GSMUA_Achr3G29730_001,GSMUA_Achr6G09760_001,GSMUA_Achr5G15690_001,GSMUA_Achr4G16340_001,GSMUA_Achr4G05720_001,GSMUA_Achr3G07950_001,GSMUA_Achr9G04270_001,GSMUA_Achr3G28120_001,GS…
GO:0043115	precorrin-2 dehydrogenase activity	molecular_function	0.01249	0.53452	1	218	1	18862	GSMUA_Achr6G27140_001
GO:0003333	amino acid transmembrane transport	biological_process	0.015076	0.60412	2	218	16	18862	GSMUA_Achr6G19840_001,GSMUA_Achr7G07960_001
GO:0006865	amino acid transport	biological_process	0.015076	0.60412	2	218	16	18862	GSMUA_Achr6G19840_001,GSMUA_Achr7G07960_001
GO:0015171	amino acid transmembrane transporter activity	molecular_function	0.015076	0.60412	2	218	16	18862	GSMUA_Achr7G07960_001,GSMUA_Achr6G19840_001
GO:0006855	drug transmembrane transport	biological_process	0.015753	0.60412	3	218	48	18862	GSMUA_Achr3G29080_001,GSMUA_Achr7G11770_001,GSMUA_Achr8G18130_001
GO:0015238	drug transmembrane transporter activity	molecular_function	0.015753	0.60412	3	218	48	18862	GSMUA_Achr8G18130_001,GSMUA_Achr7G11770_001,GSMUA_Achr3G29080_001
GO:0015893	drug transport	biological_process	0.015753	0.60412	3	218	48	18862	GSMUA_Achr7G11770_001,GSMUA_Achr8G18130_001,GSMUA_Achr3G29080_001
GO:0042493	response to drug	biological_process	0.015753	0.60412	3	218	48	18862	GSMUA_Achr7G11770_001,GSMUA_Achr8G18130_001,GSMUA_Achr3G29080_001
GO:0090484	drug transporter activity	molecular_function	0.015753	0.60412	3	218	48	18862	GSMUA_Achr7G11770_001,GSMUA_Achr8G18130_001,GSMUA_Achr3G29080_001
GO:0015711	organic anion transport	biological_process	0.016371	0.6198	3	218	42	18862	GSMUA_Achr6G19840_001,GSMUA_Achr7G07960_001,GSMUA_Achr10G26450_001
GO:0034227	tRNA thio-modification	biological_process	0.021793	0.8146	1	218	2	18862	GSMUA_Achr7G02830_001
GO:0016719	carotene 7,8-desaturase activity	molecular_function	0.022512	0.83096	1	218	1	18862	GSMUA_Achr4G17130_001
GO:0004644	phosphoribosylglycinamide formyltransferase activity	molecular_function	0.024003	0.85895	1	218	2	18862	GSMUA_Achr11G19170_001
GO:0006814	sodium ion transport	biological_process	0.024355	0.85895	2	218	18	18862	GSMUA_Achr4G03580_001,GSMUA_Achr10G03540_001
GO:0016673	oxidoreductase activity, acting on a sulfur group of donors, iron-sulfur protein as acceptor	molecular_function	0.024825	0.85895	1	218	2	18862	GSMUA_Achr1G22900_001
GO:0050311	sulfite reductase (ferredoxin) activity	molecular_function	0.024825	0.85895	1	218	2	18862	GSMUA_Achr1G22900_001
GO:0003886	DNA (cytosine-5-)-methyltransferase activity	molecular_function	0.026305	0.85895	1	218	2	18862	GSMUA_Achr7G00440_001
GO:0009008	DNA-methyltransferase activity	molecular_function	0.026305	0.85895	1	218	2	18862	GSMUA_Achr7G00440_001
GO:0032776	DNA methylation on cytosine	biological_process	0.026305	0.85895	1	218	2	18862	GSMUA_Achr7G00440_001
GO:0090116	C-5 methylation of cytosine	biological_process	0.026305	0.85895	1	218	2	18862	GSMUA_Achr7G00440_001
GO:0005342	organic acid transmembrane transporter activity	molecular_function	0.02647	0.85895	2	218	21	18862	GSMUA_Achr6G19840_001,GSMUA_Achr7G07960_001
GO:0008514	organic anion transmembrane transporter activity	molecular_function	0.02647	0.85895	2	218	21	18862	GSMUA_Achr7G07960_001,GSMUA_Achr6G19840_001
GO:0046943	carboxylic acid transmembrane transporter activity	molecular_function	0.02647	0.85895	2	218	21	18862	GSMUA_Achr6G19840_001,GSMUA_Achr7G07960_001
GO:0015297	antiporter activity	molecular_function	0.035537	1	4	218	100	18862	GSMUA_Achr3G29080_001,GSMUA_Achr7G11770_001,GSMUA_Achr8G18130_001,GSMUA_Achr10G03540_001
GO:0008483	transaminase activity	molecular_function	0.036025	1	2	218	25	18862	GSMUA_Achr8G05090_001,GSMUA_Achr3G15180_001
GO:0016769	transferase activity, transferring nitrogenous groups	molecular_function	0.036025	1	2	218	25	18862	GSMUA_Achr8G05090_001,GSMUA_Achr3G15180_001
GO:0004591	oxoglutarate dehydrogenase (succinyl-transferring) activity	molecular_function	0.037339	1	1	218	3	18862	GSMUA_Achr8G02070_001
GO:0006779	porphyrin-containing compound biosynthetic process	biological_process	0.039174	1	2	218	25	18862	GSMUA_Achr8G17110_001,GSMUA_Achr6G27140_001
GO:0006658	phosphatidylserine metabolic process	biological_process	0.039286	1	1	218	3	18862	GSMUA_Achr10G20130_001
GO:0006659	phosphatidylserine biosynthetic process	biological_process	0.039286	1	1	218	3	18862	GSMUA_Achr10G20130_001
GO:0009081	branched-chain amino acid metabolic process	biological_process	0.039424	1	2	218	22	18862	GSMUA_Achr3G15180_001,GSMUA_Achr8G05090_001
GO:0004221	ubiquitin thiolesterase activity	molecular_function	0.042112	1	3	218	51	18862	GSMUA_Achr8G34470_001,GSMUA_Achr2G06450_001,GSMUA_Achr8G17190_001
GO:0000154	rRNA modification	biological_process	0.04329	1	1	218	4	18862	GSMUA_Achr1G25990_001
GO:0000179	rRNA (adenine-N6,N6-)-dimethyltransferase activity	molecular_function	0.04329	1	1	218	4	18862	GSMUA_Achr1G25990_001
GO:0016433	rRNA (adenine) methyltransferase activity	molecular_function	0.04329	1	1	218	4	18862	GSMUA_Achr1G25990_001
GO:0005575	cellular_component	cellular_component	0.045131	1	74	218	5265	18862	GSMUA_Achr2G19780_001,GSMUA_Achr4G16050_001,GSMUA_Achr9G23140_001,GSMUA_Achr5G13440_001,GSMUA_Achr4G12470_001,GSMUA_Achr7G07960_001,GSMUA_Achr6G06030_001,GSMUA_Achr3G27750_001,GSMUA_Achr7G00440_001,GSMUA_Achr11G16890_001,GSMUA_Achr6G19840_001,GSMUA_Achr7G11770_001,GSMUA_Achr2G03070_001,GSMUA_Achr9G20220_001,GSMUA_Achr11G19580_001,GSMUA_Achr9G22260_001,GSMUA_Achr5G03960_001,GSMUA_Achr7G20550_001,G…
GO:0006778	porphyrin-containing compound metabolic process	biological_process	0.05511	1	2	218	30	18862	GSMUA_Achr6G27140_001,GSMUA_Achr8G17110_001
GO:0016040	glutamate synthase (NADH) activity	molecular_function	0.055379	1	1	218	3	18862	GSMUA_Achr8G28000_001
GO:0045181	glutamate synthase activity, NAD(P)H as acceptor	molecular_function	0.055379	1	1	218	3	18862	GSMUA_Achr8G28000_001
GO:0016851	magnesium chelatase activity	molecular_function	0.057896	1	1	218	4	18862	GSMUA_Achr8G17110_001
GO:0051002	ligase activity, forming nitrogen-metal bonds	molecular_function	0.057896	1	1	218	4	18862	GSMUA_Achr8G17110_001
GO:0051003	ligase activity, forming nitrogen-metal bonds, forming coordination complexes	molecular_function	0.057896	1	1	218	4	18862	GSMUA_Achr8G17110_001
GO:0016108	tetraterpenoid metabolic process	biological_process	0.058317	1	1	218	4	18862	GSMUA_Achr4G17130_001
GO:0016109	tetraterpenoid biosynthetic process	biological_process	0.058317	1	1	218	4	18862	GSMUA_Achr4G17130_001
GO:0016116	carotenoid metabolic process	biological_process	0.058317	1	1	218	4	18862	GSMUA_Achr4G17130_001
GO:0016117	carotenoid biosynthetic process	biological_process	0.058317	1	1	218	4	18862	GSMUA_Achr4G17130_001
GO:0042176	regulation of protein catabolic process	biological_process	0.061519	1	1	218	5	18862	GSMUA_Achr11G01140_001
GO:0006790	sulfur compound metabolic process	biological_process	0.067589	1	3	218	77	18862	GSMUA_Achr8G26890_001,GSMUA_Achr1G14080_001,GSMUA_Achr3G13570_001
GO:0016779	nucleotidyltransferase activity	molecular_function	0.069176	1	5	218	149	18862	GSMUA_Achr2G06220_001,GSMUA_Achr3G13570_001,GSMUA_Achr1G14080_001,GSMUA_Achr8G26890_001,GSMUA_Achr3G28120_001
GO:0016790	thiolester hydrolase activity	molecular_function	0.069375	1	3	218	65	18862	GSMUA_Achr8G34470_001,GSMUA_Achr2G06450_001,GSMUA_Achr8G17190_001
GO:0006189	'de novo' IMP biosynthetic process	biological_process	0.06941	1	1	218	6	18862	GSMUA_Achr11G19170_001
GO:0033014	tetrapyrrole biosynthetic process	biological_process	0.070291	1	2	218	35	18862	GSMUA_Achr8G17110_001,GSMUA_Achr6G27140_001
GO:0004072	aspartate kinase activity	molecular_function	0.07519	1	1	218	5	18862	GSMUA_Achr4G28160_001
GO:0046148	pigment biosynthetic process	biological_process	0.076375	1	2	218	36	18862	GSMUA_Achr4G17130_001,GSMUA_Achr8G17110_001
GO:0008649	rRNA methyltransferase activity	molecular_function	0.076664	1	1	218	6	18862	GSMUA_Achr1G25990_001
GO:0015930	glutamate synthase activity	molecular_function	0.081442	1	1	218	4	18862	GSMUA_Achr8G28000_001
GO:0006304	DNA modification	biological_process	0.081713	1	1	218	6	18862	GSMUA_Achr7G00440_001
GO:0006305	DNA alkylation	biological_process	0.081713	1	1	218	6	18862	GSMUA_Achr7G00440_001
GO:0006306	DNA methylation	biological_process	0.081713	1	1	218	6	18862	GSMUA_Achr7G00440_001
GO:0040029	regulation of gene expression, epigenetic	biological_process	0.081713	1	1	218	6	18862	GSMUA_Achr7G00440_001
GO:0044728	DNA methylation or demethylation	biological_process	0.081713	1	1	218	6	18862	GSMUA_Achr7G00440_001
GO:0006302	double-strand break repair	biological_process	0.082607	1	1	218	6	18862	GSMUA_Achr8G01100_001
GO:0033013	tetrapyrrole metabolic process	biological_process	0.089432	1	2	218	40	18862	GSMUA_Achr6G27140_001,GSMUA_Achr8G17110_001
GO:0016639	oxidoreductase activity, acting on the CH-NH2 group of donors, NAD or NADP as acceptor	molecular_function	0.090653	1	1	218	6	18862	GSMUA_Achr8G28000_001
GO:0042440	pigment metabolic process	biological_process	0.09598	1	2	218	41	18862	GSMUA_Achr4G17130_001,GSMUA_Achr8G17110_001
GO:0015291	secondary active transmembrane transporter activity	molecular_function	0.096456	1	4	218	137	18862	GSMUA_Achr10G03540_001,GSMUA_Achr3G29080_001,GSMUA_Achr7G11770_001,GSMUA_Achr8G18130_001
GO:0047334	diphosphate-fructose-6-phosphate 1-phosphotransferase activity	molecular_function	0.098318	1	1	218	7	18862	GSMUA_Achr7G20550_001
GO:0005451	monovalent cation:hydrogen antiporter activity	molecular_function	0.098601	1	1	218	7	18862	GSMUA_Achr10G03540_001
GO:0006885	regulation of pH	biological_process	0.098601	1	1	218	7	18862	GSMUA_Achr10G03540_001
GO:0015385	sodium:hydrogen antiporter activity	molecular_function	0.098601	1	1	218	7	18862	GSMUA_Achr10G03540_001
GO:0055067	monovalent inorganic cation homeostasis	biological_process	0.098601	1	1	218	7	18862	GSMUA_Achr10G03540_001
GO:0009451	RNA modification	biological_process	0.10604	1	2	218	43	18862	GSMUA_Achr7G02830_001,GSMUA_Achr1G25990_001
GO:0019202	amino acid kinase activity	molecular_function	0.10659	1	1	218	7	18862	GSMUA_Achr4G28160_001
GO:0006537	glutamate biosynthetic process	biological_process	0.11364	1	1	218	7	18862	GSMUA_Achr8G28000_001
GO:0043650	dicarboxylic acid biosynthetic process	biological_process	0.11364	1	1	218	7	18862	GSMUA_Achr8G28000_001
GO:0006835	dicarboxylic acid transport	biological_process	0.11591	1	1	218	11	18862	GSMUA_Achr10G26450_001
GO:0015740	C4-dicarboxylate transport	biological_process	0.11591	1	1	218	11	18862	GSMUA_Achr10G26450_001
GO:0015743	malate transport	biological_process	0.11591	1	1	218	11	18862	GSMUA_Achr10G26450_001
GO:0008107	galactoside 2-alpha-L-fucosyltransferase activity	molecular_function	0.11593	1	1	218	12	18862	GSMUA_Achr9G15270_001
GO:0031127	alpha-(1,2)-fucosyltransferase activity	molecular_function	0.11593	1	1	218	12	18862	GSMUA_Achr9G15270_001
GO:0015995	chlorophyll biosynthetic process	biological_process	0.11799	1	1	218	10	18862	GSMUA_Achr8G17110_001
GO:0019904	protein domain specific binding	molecular_function	0.12198	1	1	218	11	18862	GSMUA_Achr2G19330_001
GO:0016624	oxidoreductase activity, acting on the aldehyde or oxo group of donors, disulfide as acceptor	molecular_function	0.12295	1	1	218	11	18862	GSMUA_Achr8G02070_001
GO:0015994	chlorophyll metabolic process	biological_process	0.12563	1	1	218	11	18862	GSMUA_Achr8G17110_001
GO:0008234	cysteine-type peptidase activity	molecular_function	0.12688	1	2	218	53	18862	GSMUA_Achr4G24410_001,GSMUA_Achr6G03230_001
GO:0016602	CCAAT-binding factor complex	cellular_component	0.12791	1	1	218	10	18862	GSMUA_Achr4G11090_001
GO:0006188	IMP biosynthetic process	biological_process	0.12991	1	1	218	10	18862	GSMUA_Achr11G19170_001
GO:0046040	IMP metabolic process	biological_process	0.12991	1	1	218	10	18862	GSMUA_Achr11G19170_001
GO:0052646	alditol phosphate metabolic process	biological_process	0.13127	1	1	218	11	18862	GSMUA_Achr10G20130_001
GO:0008757	S-adenosylmethionine-dependent methyltransferase activity	molecular_function	0.13405	1	2	218	48	18862	GSMUA_Achr7G00440_001,GSMUA_Achr1G25990_001
GO:0006289	nucleotide-excision repair	biological_process	0.13521	1	1	218	11	18862	GSMUA_Achr8G23020_001
GO:0016628	oxidoreductase activity, acting on the CH-CH group of donors, NAD or NADP as acceptor	molecular_function	0.13548	1	1	218	14	18862	GSMUA_Achr6G27140_001
GO:0006400	tRNA modification	biological_process	0.13697	1	1	218	12	18862	GSMUA_Achr7G02830_001
GO:0033926	glycopeptide alpha-N-acetylgalactosaminidase activity	molecular_function	0.13741	1	1	218	12	18862	GSMUA_Achr11G16520_001
GO:0071705	nitrogen compound transport	biological_process	0.1419	1	2	218	60	18862	GSMUA_Achr7G07960_001,GSMUA_Achr6G19840_001
GO:0006820	anion transport	biological_process	0.14204	1	3	218	106	18862	GSMUA_Achr6G19840_001,GSMUA_Achr10G26450_001,GSMUA_Achr7G07960_001
GO:0030976	thiamine pyrophosphate binding	molecular_function	0.14509	1	1	218	12	18862	GSMUA_Achr8G02070_001
GO:1901681	sulfur compound binding	molecular_function	0.14509	1	1	218	12	18862	GSMUA_Achr8G02070_001
GO:0050664	oxidoreductase activity, acting on NAD(P)H, oxygen as acceptor	molecular_function	0.15241	1	1	218	14	18862	GSMUA_Achr5G29250_001
GO:0015081	sodium ion transmembrane transporter activity	molecular_function	0.15576	1	1	218	12	18862	GSMUA_Achr10G03540_001
GO:0048878	chemical homeostasis	biological_process	0.16151	1	1	218	13	18862	GSMUA_Achr10G03540_001
GO:0050801	ion homeostasis	biological_process	0.16151	1	1	218	13	18862	GSMUA_Achr10G03540_001
GO:0055080	cation homeostasis	biological_process	0.16151	1	1	218	13	18862	GSMUA_Achr10G03540_001
GO:0016597	amino acid binding	molecular_function	0.16225	1	2	218	56	18862	GSMUA_Achr4G28160_001,GSMUA_Achr5G11320_001
GO:0006536	glutamate metabolic process	biological_process	0.16294	1	1	218	12	18862	GSMUA_Achr8G28000_001
GO:0042546	cell wall biogenesis	biological_process	0.16579	1	1	218	16	18862	GSMUA_Achr9G15270_001
GO:0009126	purine nucleoside monophosphate metabolic process	biological_process	0.16624	1	1	218	14	18862	GSMUA_Achr11G19170_001
GO:0009127	purine nucleoside monophosphate biosynthetic process	biological_process	0.16624	1	1	218	14	18862	GSMUA_Achr11G19170_001
GO:0009167	purine ribonucleoside monophosphate metabolic process	biological_process	0.16624	1	1	218	14	18862	GSMUA_Achr11G19170_001
GO:0009168	purine ribonucleoside monophosphate biosynthetic process	biological_process	0.16624	1	1	218	14	18862	GSMUA_Achr11G19170_001
GO:0008168	methyltransferase activity	molecular_function	0.16704	1	5	218	249	18862	GSMUA_Achr4G17970_001,GSMUA_Achr6G27140_001,GSMUA_Achr1G25990_001,GSMUA_Achr11G19170_001,GSMUA_Achr7G00440_001
GO:0003774	motor activity	molecular_function	0.17359	1	3	218	91	18862	GSMUA_Achr1G03340_001,GSMUA_Achr4G32130_001,GSMUA_Achr9G04070_001
GO:0030163	protein catabolic process	biological_process	0.17385	1	4	218	160	18862	GSMUA_Achr8G34470_001,GSMUA_Achr2G06450_001,GSMUA_Achr11G01140_001,GSMUA_Achr8G17190_001
GO:0016774	phosphotransferase activity, carboxyl group as acceptor	molecular_function	0.17488	1	1	218	14	18862	GSMUA_Achr4G28160_001
GO:0006721	terpenoid metabolic process	biological_process	0.17703	1	1	218	15	18862	GSMUA_Achr4G17130_001
GO:0016114	terpenoid biosynthetic process	biological_process	0.17703	1	1	218	15	18862	GSMUA_Achr4G17130_001
GO:0034470	ncRNA processing	biological_process	0.18441	1	2	218	65	18862	GSMUA_Achr7G02830_001,GSMUA_Achr1G25990_001
GO:0003899	DNA-directed RNA polymerase activity	molecular_function	0.18957	1	2	218	55	18862	GSMUA_Achr3G28120_001,GSMUA_Achr2G06220_001
GO:0016742	hydroxymethyl-, formyl- and related transferase activity	molecular_function	0.19005	1	1	218	17	18862	GSMUA_Achr11G19170_001
GO:0015491	cation:cation antiporter activity	molecular_function	0.19041	1	1	218	15	18862	GSMUA_Achr10G03540_001
GO:0008417	fucosyltransferase activity	molecular_function	0.19262	1	1	218	19	18862	GSMUA_Achr9G15270_001
GO:0008238	exopeptidase activity	molecular_function	0.19425	1	2	218	63	18862	GSMUA_Achr8G34470_001,GSMUA_Achr5G28840_001
GO:0016741	transferase activity, transferring one-carbon groups	molecular_function	0.20267	1	5	218	266	18862	GSMUA_Achr7G00440_001,GSMUA_Achr6G27140_001,GSMUA_Achr1G25990_001,GSMUA_Achr11G19170_001,GSMUA_Achr4G17970_001
GO:0034062	RNA polymerase activity	molecular_function	0.20441	1	2	218	58	18862	GSMUA_Achr2G06220_001,GSMUA_Achr3G28120_001
GO:0006511	ubiquitin-dependent protein catabolic process	biological_process	0.21867	1	3	218	118	18862	GSMUA_Achr8G34470_001,GSMUA_Achr2G06450_001,GSMUA_Achr8G17190_001
GO:0019941	modification-dependent protein catabolic process	biological_process	0.21867	1	3	218	118	18862	GSMUA_Achr2G06450_001,GSMUA_Achr8G34470_001,GSMUA_Achr8G17190_001
GO:0043632	modification-dependent macromolecule catabolic process	biological_process	0.21867	1	3	218	118	18862	GSMUA_Achr2G06450_001,GSMUA_Achr8G34470_001,GSMUA_Achr8G17190_001
GO:0003872	6-phosphofructokinase activity	molecular_function	0.22313	1	1	218	19	18862	GSMUA_Achr7G20550_001
GO:0005945	6-phosphofructokinase complex	cellular_component	0.22313	1	1	218	19	18862	GSMUA_Achr7G20550_001
GO:0009156	ribonucleoside monophosphate biosynthetic process	biological_process	0.22882	1	1	218	20	18862	GSMUA_Achr11G19170_001
GO:0009161	ribonucleoside monophosphate metabolic process	biological_process	0.22882	1	1	218	20	18862	GSMUA_Achr11G19170_001
GO:0003684	damaged DNA binding	molecular_function	0.22978	1	1	218	18	18862	GSMUA_Achr8G23020_001
GO:0046474	glycerophospholipid biosynthetic process	biological_process	0.2304	1	1	218	19	18862	GSMUA_Achr10G20130_001
GO:0006200	ATP catabolic process	biological_process	0.23487	1	1	218	22	18862	GSMUA_Achr4G22300_001
GO:0031406	carboxylic acid binding	molecular_function	0.23512	1	2	218	72	18862	GSMUA_Achr5G11320_001,GSMUA_Achr4G28160_001
GO:0003678	DNA helicase activity	molecular_function	0.23787	1	1	218	17	18862	GSMUA_Achr4G30550_001
GO:0009123	nucleoside monophosphate metabolic process	biological_process	0.23858	1	1	218	21	18862	GSMUA_Achr11G19170_001
GO:0009124	nucleoside monophosphate biosynthetic process	biological_process	0.23858	1	1	218	21	18862	GSMUA_Achr11G19170_001
GO:0051539	4 iron, 4 sulfur cluster binding	molecular_function	0.2402	1	1	218	21	18862	GSMUA_Achr1G22900_001
GO:0043565	sequence-specific DNA binding	molecular_function	0.24244	1	8	218	591	18862	GSMUA_Achr4G18450_001,GSMUA_Achr8G20090_001,GSMUA_Achr4G31660_001,GSMUA_Achr10G23440_001,GSMUA_Achr4G30990_001,GSMUA_Achr5G18530_001,GSMUA_Achr1G10080_001,GSMUA_Achr2G13050_001
GO:0008173	RNA methyltransferase activity	molecular_function	0.24368	1	1	218	22	18862	GSMUA_Achr1G25990_001
GO:0016569	covalent chromatin modification	biological_process	0.24907	1	1	218	22	18862	GSMUA_Achr2G17590_001
GO:0016570	histone modification	biological_process	0.24907	1	1	218	22	18862	GSMUA_Achr2G17590_001
GO:0008443	phosphofructokinase activity	molecular_function	0.24979	1	1	218	21	18862	GSMUA_Achr7G20550_001
GO:0006099	tricarboxylic acid cycle	biological_process	0.25023	1	1	218	22	18862	GSMUA_Achr8G02070_001
GO:0009060	aerobic respiration	biological_process	0.25023	1	1	218	22	18862	GSMUA_Achr8G02070_001
GO:0016638	oxidoreductase activity, acting on the CH-NH2 group of donors	molecular_function	0.25025	1	1	218	20	18862	GSMUA_Achr8G28000_001
GO:0008026	ATP-dependent helicase activity	molecular_function	0.25401	1	3	218	115	18862	GSMUA_Achr8G15350_001,GSMUA_Achr3G26010_001,GSMUA_Achr9G13950_001
GO:0070035	purine NTP-dependent helicase activity	molecular_function	0.25401	1	3	218	115	18862	GSMUA_Achr8G15350_001,GSMUA_Achr3G26010_001,GSMUA_Achr9G13950_001
GO:0008170	N-methyltransferase activity	molecular_function	0.25503	1	1	218	22	18862	GSMUA_Achr1G25990_001
GO:0008509	anion transmembrane transporter activity	molecular_function	0.25814	1	2	218	81	18862	GSMUA_Achr6G19840_001,GSMUA_Achr7G07960_001
GO:0016567	protein ubiquitination	biological_process	0.26462	1	2	218	91	18862	GSMUA_Achr11G02530_001,GSMUA_Achr10G17120_001
GO:0000155	phosphorelay sensor kinase activity	molecular_function	0.26479	1	1	218	20	18862	GSMUA_Achr7G10360_001
GO:0004673	protein histidine kinase activity	molecular_function	0.26479	1	1	218	20	18862	GSMUA_Achr7G10360_001
GO:0016775	phosphotransferase activity, nitrogenous group as acceptor	molecular_function	0.26479	1	1	218	20	18862	GSMUA_Achr7G10360_001
GO:0043531	ADP binding	molecular_function	0.26855	1	2	218	92	18862	GSMUA_Achr3G25010_001,GSMUA_Achr5G04240_001
GO:0010333	terpene synthase activity	molecular_function	0.26872	1	1	218	30	18862	GSMUA_Achr4G08090_001
GO:0044257	cellular protein catabolic process	biological_process	0.26887	1	3	218	133	18862	GSMUA_Achr8G17190_001,GSMUA_Achr2G06450_001,GSMUA_Achr8G34470_001
GO:0051603	proteolysis involved in cellular protein catabolic process	biological_process	0.26887	1	3	218	133	18862	GSMUA_Achr2G06450_001,GSMUA_Achr8G34470_001,GSMUA_Achr8G17190_001
GO:0032446	protein modification by small protein conjugation	biological_process	0.26972	1	2	218	92	18862	GSMUA_Achr11G02530_001,GSMUA_Achr10G17120_001
GO:0070647	protein modification by small protein conjugation or removal	biological_process	0.26972	1	2	218	92	18862	GSMUA_Achr10G17120_001,GSMUA_Achr11G02530_001
GO:0009057	macromolecule catabolic process	biological_process	0.2714	1	4	218	202	18862	GSMUA_Achr8G17190_001,GSMUA_Achr8G34470_001,GSMUA_Achr2G06450_001,GSMUA_Achr11G01140_001
GO:0045017	glycerolipid biosynthetic process	biological_process	0.27251	1	1	218	24	18862	GSMUA_Achr10G20130_001
GO:0030145	manganese ion binding	molecular_function	0.27327	1	1	218	32	18862	GSMUA_Achr8G01100_001
GO:0043414	macromolecule methylation	biological_process	0.27444	1	1	218	24	18862	GSMUA_Achr7G00440_001
GO:1901566	organonitrogen compound biosynthetic process	biological_process	0.27743	1	7	218	419	18862	GSMUA_Achr4G28160_001,GSMUA_Achr6G27140_001,GSMUA_Achr8G28000_001,GSMUA_Achr11G19170_001,GSMUA_Achr4G22300_001,GSMUA_Achr8G17110_001,GSMUA_Achr10G20130_001
GO:0006364	rRNA processing	biological_process	0.27766	1	1	218	25	18862	GSMUA_Achr1G25990_001
GO:0016072	rRNA metabolic process	biological_process	0.27766	1	1	218	25	18862	GSMUA_Achr1G25990_001
GO:0004386	helicase activity	molecular_function	0.27846	1	4	218	169	18862	GSMUA_Achr3G26010_001,GSMUA_Achr4G30550_001,GSMUA_Achr9G13950_001,GSMUA_Achr8G15350_001
GO:0016459	myosin complex	cellular_component	0.27999	1	1	218	16	18862	GSMUA_Achr1G03340_001
GO:0016568	chromatin modification	biological_process	0.28744	1	1	218	25	18862	GSMUA_Achr2G17590_001
GO:0004842	ubiquitin-protein ligase activity	molecular_function	0.28842	1	2	218	95	18862	GSMUA_Achr11G02530_001,GSMUA_Achr10G17120_001
GO:0019787	small conjugating protein ligase activity	molecular_function	0.28842	1	2	218	95	18862	GSMUA_Achr11G02530_001,GSMUA_Achr10G17120_001
GO:0044260	cellular macromolecule metabolic process	biological_process	0.29353	1	60	218	4849	18862	GSMUA_Achr4G18450_001,GSMUA_Achr9G03060_001,GSMUA_Achr4G11090_001,GSMUA_Achr10G04600_001,GSMUA_Achr6G31350_001,GSMUA_Achr10G03230_001,GSMUA_Achr8G23020_001,GSMUA_Achr6G33140_001,GSMUA_Achr5G14630_001,GSMUA_Achr6G34420_001,GSMUA_Achr1G25990_001,GSMUA_Achr11G13590_001,GSMUA_Achr3G29730_001,GSMUA_Achr2G17590_001,GSMUA_Achr2G06220_001,GSMUA_Achr6G13960_001,GSMUA_Achr9G29480_001,GSMUA_Achr8G18550_001,…
GO:0044265	cellular macromolecule catabolic process	biological_process	0.29705	1	3	218	140	18862	GSMUA_Achr8G34470_001,GSMUA_Achr2G06450_001,GSMUA_Achr8G17190_001
GO:0051536	iron-sulfur cluster binding	molecular_function	0.30401	1	2	218	91	18862	GSMUA_Achr1G22900_001,GSMUA_Achr8G28000_001
GO:0051540	metal cluster binding	molecular_function	0.30401	1	2	218	91	18862	GSMUA_Achr8G28000_001,GSMUA_Achr1G22900_001
GO:0003777	microtubule motor activity	molecular_function	0.3052	1	2	218	75	18862	GSMUA_Achr4G32130_001,GSMUA_Achr9G04070_001
GO:0006928	cellular component movement	biological_process	0.3052	1	2	218	75	18862	GSMUA_Achr9G04070_001,GSMUA_Achr4G32130_001
GO:0007018	microtubule-based movement	biological_process	0.3052	1	2	218	75	18862	GSMUA_Achr4G32130_001,GSMUA_Achr9G04070_001
GO:0009084	glutamine family amino acid biosynthetic process	biological_process	0.30743	1	1	218	25	18862	GSMUA_Achr8G28000_001
GO:0016838	carbon-oxygen lyase activity, acting on phosphates	molecular_function	0.31257	1	1	218	35	18862	GSMUA_Achr4G08090_001
GO:0019200	carbohydrate kinase activity	molecular_function	0.31349	1	1	218	27	18862	GSMUA_Achr7G20550_001
GO:0043170	macromolecule metabolic process	biological_process	0.31808	1	65	218	5282	18862	GSMUA_Achr5G09950_001,GSMUA_Achr8G01100_001,GSMUA_Achr7G17320_001,GSMUA_Achr10G26180_001,GSMUA_Achr5G00500_001,GSMUA_Achr10G17120_001,GSMUA_Achr6G12690_001,GSMUA_Achr9G26140_001,GSMUA_Achr10G22350_001,GSMUA_Achr1G09830_001,GSMUA_Achr2G13050_001,GSMUA_Achr11G01140_001,GSMUA_Achr7G02830_001,GSMUA_Achr6G03230_001,GSMUA_Achr5G18530_001,GSMUA_Achr5G07270_001,GSMUA_Achr10G23440_001,GSMUA_Achr7G03320_00…
GO:0010181	FMN binding	molecular_function	0.32689	1	1	218	33	18862	GSMUA_Achr8G28000_001
GO:0003755	peptidyl-prolyl cis-trans isomerase activity	molecular_function	0.33	1	1	218	32	18862	GSMUA_Achr7G17320_001
GO:0016859	cis-trans isomerase activity	molecular_function	0.33	1	1	218	32	18862	GSMUA_Achr7G17320_001
GO:0051186	cofactor metabolic process	biological_process	0.33385	1	3	218	164	18862	GSMUA_Achr6G27140_001,GSMUA_Achr8G17110_001,GSMUA_Achr8G02070_001
GO:0009152	purine ribonucleotide biosynthetic process	biological_process	0.33625	1	2	218	93	18862	GSMUA_Achr11G19170_001,GSMUA_Achr4G22300_001
GO:0000151	ubiquitin ligase complex	cellular_component	0.33639	1	2	218	106	18862	GSMUA_Achr11G02530_001,GSMUA_Achr10G17120_001
GO:0006457	protein folding	biological_process	0.34831	1	3	218	166	18862	GSMUA_Achr6G12690_001,GSMUA_Achr7G17320_001,GSMUA_Achr2G00670_001
GO:0000502	proteasome complex	cellular_component	0.35277	1	1	218	35	18862	GSMUA_Achr11G01140_001
GO:0009260	ribonucleotide biosynthetic process	biological_process	0.35483	1	2	218	97	18862	GSMUA_Achr11G19170_001,GSMUA_Achr4G22300_001
GO:0046390	ribose phosphate biosynthetic process	biological_process	0.35483	1	2	218	97	18862	GSMUA_Achr4G22300_001,GSMUA_Achr11G19170_001
GO:0006164	purine nucleotide biosynthetic process	biological_process	0.35516	1	2	218	97	18862	GSMUA_Achr4G22300_001,GSMUA_Achr11G19170_001
GO:0051188	cofactor biosynthetic process	biological_process	0.37362	1	2	218	104	18862	GSMUA_Achr8G17110_001,GSMUA_Achr6G27140_001
GO:0022804	active transmembrane transporter activity	molecular_function	0.37783	1	5	218	310	18862	GSMUA_Achr10G03540_001,GSMUA_Achr3G29080_001,GSMUA_Achr8G18130_001,GSMUA_Achr4G22300_001,GSMUA_Achr7G11770_001
GO:0005829	cytosol	cellular_component	0.37933	1	1	218	37	18862	GSMUA_Achr7G20550_001
GO:0044445	cytosolic part	cellular_component	0.37933	1	1	218	37	18862	GSMUA_Achr7G20550_001
GO:0006413	translational initiation	biological_process	0.38208	1	1	218	40	18862	GSMUA_Achr4G11110_001
GO:0050896	response to stimulus	biological_process	0.38267	1	13	218	988	18862	GSMUA_Achr5G03960_001,GSMUA_Achr1G21440_001,GSMUA_Achr6G18900_001,GSMUA_Achr7G11770_001,GSMUA_Achr3G29080_001,GSMUA_Achr8G23020_001,GSMUA_Achr8G01100_001,GSMUA_Achr5G14630_001,GSMUA_Achr8G18130_001,GSMUA_Achr9G29480_001,GSMUA_Achr4G18240_001,GSMUA_Achr7G10360_001,GSMUA_Achr10G04600_001
GO:0004527	exonuclease activity	molecular_function	0.38454	1	1	218	32	18862	GSMUA_Achr8G01100_001
GO:0008033	tRNA processing	biological_process	0.38591	1	1	218	42	18862	GSMUA_Achr7G02830_001
GO:0005667	transcription factor complex	cellular_component	0.38632	1	1	218	37	18862	GSMUA_Achr4G11090_001
GO:0051246	regulation of protein metabolic process	biological_process	0.3868	1	1	218	43	18862	GSMUA_Achr11G01140_001
GO:0019842	vitamin binding	molecular_function	0.38717	1	1	218	39	18862	GSMUA_Achr8G02070_001
GO:0006720	isoprenoid metabolic process	biological_process	0.39035	1	1	218	42	18862	GSMUA_Achr4G17130_001
GO:0008299	isoprenoid biosynthetic process	biological_process	0.39035	1	1	218	42	18862	GSMUA_Achr4G17130_001
GO:0032259	methylation	biological_process	0.39124	1	1	218	38	18862	GSMUA_Achr7G00440_001
GO:0003743	translation initiation factor activity	molecular_function	0.4043	1	1	218	43	18862	GSMUA_Achr4G11110_001
GO:0009064	glutamine family amino acid metabolic process	biological_process	0.40975	1	1	218	39	18862	GSMUA_Achr8G28000_001
GO:0045333	cellular respiration	biological_process	0.41401	1	1	218	45	18862	GSMUA_Achr8G02070_001
GO:0015629	actin cytoskeleton	cellular_component	0.41761	1	1	218	33	18862	GSMUA_Achr1G03340_001
GO:0042398	cellular modified amino acid biosynthetic process	biological_process	0.42199	1	1	218	47	18862	GSMUA_Achr10G20130_001
GO:0008654	phospholipid biosynthetic process	biological_process	0.42439	1	1	218	41	18862	GSMUA_Achr10G20130_001
GO:0008652	cellular amino acid biosynthetic process	biological_process	0.42615	1	3	218	190	18862	GSMUA_Achr4G28160_001,GSMUA_Achr8G28000_001,GSMUA_Achr10G20130_001
GO:0016705	oxidoreductase activity, acting on paired donors, with incorporation or reduction of molecular oxygen	molecular_function	0.43208	1	5	218	420	18862	GSMUA_Achr4G17130_001,GSMUA_Achr1G03100_001,GSMUA_Achr5G15690_001,GSMUA_Achr6G13690_001,GSMUA_Achr1G08010_001
GO:0009314	response to radiation	biological_process	0.43277	1	1	218	49	18862	GSMUA_Achr1G21440_001
GO:0009416	response to light stimulus	biological_process	0.43277	1	1	218	49	18862	GSMUA_Achr1G21440_001
GO:0043648	dicarboxylic acid metabolic process	biological_process	0.43385	1	1	218	42	18862	GSMUA_Achr8G28000_001
GO:0016651	oxidoreductase activity, acting on NAD(P)H	molecular_function	0.43412	1	1	218	46	18862	GSMUA_Achr5G29250_001
GO:0006520	cellular amino acid metabolic process	biological_process	0.43418	1	5	218	337	18862	GSMUA_Achr8G28000_001,GSMUA_Achr4G28160_001,GSMUA_Achr8G05090_001,GSMUA_Achr10G20130_001,GSMUA_Achr3G15180_001
GO:0016903	oxidoreductase activity, acting on the aldehyde or oxo group of donors	molecular_function	0.43467	1	1	218	48	18862	GSMUA_Achr8G02070_001
GO:0072522	purine-containing compound biosynthetic process	biological_process	0.44315	1	2	218	121	18862	GSMUA_Achr4G22300_001,GSMUA_Achr11G19170_001
GO:0090407	organophosphate biosynthetic process	biological_process	0.44666	1	3	218	188	18862	GSMUA_Achr11G19170_001,GSMUA_Achr10G20130_001,GSMUA_Achr4G22300_001
GO:0006508	proteolysis	biological_process	0.44899	1	7	218	498	18862	GSMUA_Achr8G34470_001,GSMUA_Achr2G06450_001,GSMUA_Achr8G17190_001,GSMUA_Achr2G19780_001,GSMUA_Achr4G08790_001,GSMUA_Achr4G24410_001,GSMUA_Achr6G03230_001
GO:0051258	protein polymerization	biological_process	0.44994	1	1	218	51	18862	GSMUA_Achr7G03320_001
GO:0016627	oxidoreductase activity, acting on the CH-CH group of donors	molecular_function	0.453	1	1	218	49	18862	GSMUA_Achr6G27140_001
GO:0034660	ncRNA metabolic process	biological_process	0.45629	1	2	218	117	18862	GSMUA_Achr7G02830_001,GSMUA_Achr1G25990_001
GO:0070011	peptidase activity, acting on L-amino acid peptides	molecular_function	0.45766	1	6	218	439	18862	GSMUA_Achr8G34470_001,GSMUA_Achr6G03230_001,GSMUA_Achr4G24410_001,GSMUA_Achr4G08790_001,GSMUA_Achr5G28840_001,GSMUA_Achr2G19780_001
GO:0005506	iron ion binding	molecular_function	0.47322	1	4	218	331	18862	GSMUA_Achr8G28000_001,GSMUA_Achr1G08010_001,GSMUA_Achr6G13690_001,GSMUA_Achr5G15690_001
GO:0004519	endonuclease activity	molecular_function	0.47476	1	1	218	54	18862	GSMUA_Achr8G01100_001
GO:0006811	ion transport	biological_process	0.47606	1	7	218	557	18862	GSMUA_Achr10G03540_001,GSMUA_Achr6G19840_001,GSMUA_Achr4G22300_001,GSMUA_Achr4G25770_001,GSMUA_Achr7G07960_001,GSMUA_Achr4G03580_001,GSMUA_Achr10G26450_001
GO:0038023	signaling receptor activity	molecular_function	0.47679	1	1	218	45	18862	GSMUA_Achr7G10360_001
GO:0006281	DNA repair	biological_process	0.48064	1	2	218	114	18862	GSMUA_Achr8G01100_001,GSMUA_Achr8G23020_001
GO:0044085	cellular component biogenesis	biological_process	0.48303	1	3	218	249	18862	GSMUA_Achr1G25990_001,GSMUA_Achr7G03320_001,GSMUA_Achr9G15270_001
GO:0004872	receptor activity	molecular_function	0.48334	1	1	218	46	18862	GSMUA_Achr7G10360_001
GO:0006352	DNA-dependent transcription, initiation	biological_process	0.48373	1	1	218	50	18862	GSMUA_Achr2G17590_001
GO:0015298	solute:cation antiporter activity	molecular_function	0.48414	1	1	218	48	18862	GSMUA_Achr10G03540_001
GO:0015299	solute:hydrogen antiporter activity	molecular_function	0.48414	1	1	218	48	18862	GSMUA_Achr10G03540_001
GO:0006974	response to DNA damage stimulus	biological_process	0.48467	1	2	218	115	18862	GSMUA_Achr8G01100_001,GSMUA_Achr8G23020_001
GO:0022613	ribonucleoprotein complex biogenesis	biological_process	0.49047	1	1	218	55	18862	GSMUA_Achr1G25990_001
GO:0042254	ribosome biogenesis	biological_process	0.49047	1	1	218	55	18862	GSMUA_Achr1G25990_001
GO:0006575	cellular modified amino acid metabolic process	biological_process	0.49273	1	1	218	57	18862	GSMUA_Achr10G20130_001
GO:0033554	cellular response to stress	biological_process	0.4948	1	2	218	117	18862	GSMUA_Achr8G23020_001,GSMUA_Achr8G01100_001
GO:0015980	energy derivation by oxidation of organic compounds	biological_process	0.49586	1	1	218	54	18862	GSMUA_Achr8G02070_001
GO:0030001	metal ion transport	biological_process	0.49661	1	3	218	245	18862	GSMUA_Achr10G03540_001,GSMUA_Achr4G03580_001,GSMUA_Achr4G25770_001
GO:0009628	response to abiotic stimulus	biological_process	0.49785	1	1	218	61	18862	GSMUA_Achr1G21440_001
GO:0008233	peptidase activity	molecular_function	0.50024	1	6	218	456	18862	GSMUA_Achr8G34470_001,GSMUA_Achr6G03230_001,GSMUA_Achr4G24410_001,GSMUA_Achr4G08790_001,GSMUA_Achr5G28840_001,GSMUA_Achr2G19780_001
GO:0043623	cellular protein complex assembly	biological_process	0.50277	1	1	218	60	18862	GSMUA_Achr7G03320_001
GO:0007017	microtubule-based process	biological_process	0.50723	1	2	218	127	18862	GSMUA_Achr4G32130_001,GSMUA_Achr9G04070_001
GO:0006259	DNA metabolic process	biological_process	0.50798	1	4	218	300	18862	GSMUA_Achr6G13960_001,GSMUA_Achr8G01100_001,GSMUA_Achr7G00440_001,GSMUA_Achr8G23020_001
GO:0009165	nucleotide biosynthetic process	biological_process	0.50988	1	2	218	131	18862	GSMUA_Achr11G19170_001,GSMUA_Achr4G22300_001
GO:1901293	nucleoside phosphate biosynthetic process	biological_process	0.51562	1	2	218	133	18862	GSMUA_Achr4G22300_001,GSMUA_Achr11G19170_001
GO:1901137	carbohydrate derivative biosynthetic process	biological_process	0.51734	1	3	218	219	18862	GSMUA_Achr10G20130_001,GSMUA_Achr4G22300_001,GSMUA_Achr11G19170_001
GO:0006461	protein complex assembly	biological_process	0.52611	1	1	218	64	18862	GSMUA_Achr7G03320_001
GO:0070271	protein complex biogenesis	biological_process	0.52611	1	1	218	64	18862	GSMUA_Achr7G03320_001
GO:0020037	heme binding	molecular_function	0.53747	1	4	218	391	18862	GSMUA_Achr1G22900_001,GSMUA_Achr5G15690_001,GSMUA_Achr6G13690_001,GSMUA_Achr1G08010_001
GO:0046906	tetrapyrrole binding	molecular_function	0.53747	1	4	218	391	18862	GSMUA_Achr5G15690_001,GSMUA_Achr1G08010_001,GSMUA_Achr6G13690_001,GSMUA_Achr1G22900_001
GO:0006091	generation of precursor metabolites and energy	biological_process	0.53974	1	2	218	149	18862	GSMUA_Achr8G02070_001,GSMUA_Achr7G20550_001
GO:0034220	ion transmembrane transport	biological_process	0.54107	1	2	218	154	18862	GSMUA_Achr6G19840_001,GSMUA_Achr7G07960_001
GO:0008565	protein transporter activity	molecular_function	0.54196	1	1	218	52	18862	GSMUA_Achr6G06640_001
GO:0015672	monovalent inorganic cation transport	biological_process	0.54769	1	2	218	152	18862	GSMUA_Achr4G03580_001,GSMUA_Achr10G03540_001
GO:0000160	phosphorelay signal transduction system	biological_process	0.54876	1	1	218	66	18862	GSMUA_Achr7G10360_001
GO:0044237	cellular metabolic process	biological_process	0.55326	1	75	218	6461	18862	GSMUA_Achr6G31350_001,GSMUA_Achr10G03230_001,GSMUA_Achr4G11090_001,GSMUA_Achr4G18450_001,GSMUA_Achr5G14630_001,GSMUA_Achr1G14080_001,GSMUA_Achr11G19170_001,GSMUA_Achr6G33140_001,GSMUA_Achr8G23020_001,GSMUA_Achr8G05090_001,GSMUA_Achr4G11110_001,GSMUA_Achr8G20090_001,GSMUA_Achr11G02530_001,GSMUA_Achr9G24770_001,GSMUA_Achr4G18240_001,GSMUA_Achr9G29480_001,GSMUA_Achr8G18550_001,GSMUA_Achr1G20690_001,…
GO:0004222	metalloendopeptidase activity	molecular_function	0.55537	1	1	218	54	18862	GSMUA_Achr4G08790_001
GO:0004553	hydrolase activity, hydrolyzing O-glycosyl compounds	molecular_function	0.58245	1	5	218	456	18862	GSMUA_Achr11G16520_001,GSMUA_Achr9G25580_001,GSMUA_Achr7G19080_001,GSMUA_Achr1G26480_001,GSMUA_Achr10G15640_001
GO:0050661	NADP binding	molecular_function	0.58797	1	1	218	75	18862	GSMUA_Achr4G28160_001
GO:0005654	nucleoplasm	cellular_component	0.59643	1	1	218	71	18862	GSMUA_Achr4G11090_001
GO:0044451	nucleoplasm part	cellular_component	0.59643	1	1	218	71	18862	GSMUA_Achr4G11090_001
GO:0006754	ATP biosynthetic process	biological_process	0.60244	1	1	218	72	18862	GSMUA_Achr4G22300_001
GO:0009894	regulation of catabolic process	biological_process	0.61071	1	1	218	69	18862	GSMUA_Achr11G01140_001
GO:0055085	transmembrane transport	biological_process	0.61188	1	8	218	701	18862	GSMUA_Achr8G18130_001,GSMUA_Achr6G19840_001,GSMUA_Achr3G29080_001,GSMUA_Achr4G03580_001,GSMUA_Achr7G07960_001,GSMUA_Achr7G11770_001,GSMUA_Achr10G10180_001,GSMUA_Achr10G03540_001
GO:0042623	ATPase activity, coupled	molecular_function	0.61374	1	4	218	294	18862	GSMUA_Achr3G26010_001,GSMUA_Achr9G13950_001,GSMUA_Achr8G15350_001,GSMUA_Achr4G22300_001
GO:0009056	catabolic process	biological_process	0.61535	1	8	218	685	18862	GSMUA_Achr8G17190_001,GSMUA_Achr7G03320_001,GSMUA_Achr8G02070_001,GSMUA_Achr4G22300_001,GSMUA_Achr2G06450_001,GSMUA_Achr8G34470_001,GSMUA_Achr11G01140_001,GSMUA_Achr7G20550_001
GO:0016667	oxidoreductase activity, acting on a sulfur group of donors	molecular_function	0.6175	1	1	218	100	18862	GSMUA_Achr1G22900_001
GO:0008135	translation factor activity, nucleic acid binding	molecular_function	0.61793	1	1	218	79	18862	GSMUA_Achr4G11110_001
GO:0007010	cytoskeleton organization	biological_process	0.62004	1	1	218	68	18862	GSMUA_Achr11G06140_001
GO:0044430	cytoskeletal part	cellular_component	0.62347	1	1	218	72	18862	GSMUA_Achr1G03340_001
GO:0016798	hydrolase activity, acting on glycosyl bonds	molecular_function	0.62806	1	5	218	478	18862	GSMUA_Achr9G25580_001,GSMUA_Achr11G16520_001,GSMUA_Achr7G19080_001,GSMUA_Achr1G26480_001,GSMUA_Achr10G15640_001
GO:0009142	nucleoside triphosphate biosynthetic process	biological_process	0.62844	1	1	218	78	18862	GSMUA_Achr4G22300_001
GO:0009145	purine nucleoside triphosphate biosynthetic process	biological_process	0.62844	1	1	218	78	18862	GSMUA_Achr4G22300_001
GO:0009201	ribonucleoside triphosphate biosynthetic process	biological_process	0.62844	1	1	218	78	18862	GSMUA_Achr4G22300_001
GO:0009206	purine ribonucleoside triphosphate biosynthetic process	biological_process	0.62844	1	1	218	78	18862	GSMUA_Achr4G22300_001
GO:0071822	protein complex subunit organization	biological_process	0.62928	1	1	218	83	18862	GSMUA_Achr7G03320_001
GO:0006396	RNA processing	biological_process	0.63345	1	2	218	163	18862	GSMUA_Achr7G02830_001,GSMUA_Achr1G25990_001
GO:0015662	ATPase activity, coupled to transmembrane movement of ions, phosphorylative mechanism	molecular_function	0.64015	1	1	218	71	18862	GSMUA_Achr4G22300_001
GO:0008237	metallopeptidase activity	molecular_function	0.64082	1	1	218	68	18862	GSMUA_Achr4G08790_001
GO:0006260	DNA replication	biological_process	0.64351	1	1	218	70	18862	GSMUA_Achr6G13960_001
GO:0046034	ATP metabolic process	biological_process	0.64444	1	1	218	81	18862	GSMUA_Achr4G22300_001
GO:0006325	chromatin organization	biological_process	0.65595	1	1	218	115	18862	GSMUA_Achr2G17590_001
GO:0006096	glycolysis	biological_process	0.65767	1	1	218	87	18862	GSMUA_Achr7G20550_001
GO:0031981	nuclear lumen	cellular_component	0.65988	1	1	218	85	18862	GSMUA_Achr4G11090_001
GO:0004871	signal transducer activity	molecular_function	0.66437	1	2	218	182	18862	GSMUA_Achr7G10360_001,GSMUA_Achr1G21440_001
GO:0060089	molecular transducer activity	molecular_function	0.66437	1	2	218	182	18862	GSMUA_Achr7G10360_001,GSMUA_Achr1G21440_001
GO:0071840	cellular component organization or biogenesis	biological_process	0.67012	1	5	218	502	18862	GSMUA_Achr7G03320_001,GSMUA_Achr1G25990_001,GSMUA_Achr2G17590_001,GSMUA_Achr11G06140_001,GSMUA_Achr9G15270_001
GO:0005215	transporter activity	molecular_function	0.67276	1	10	218	901	18862	GSMUA_Achr3G29080_001,GSMUA_Achr4G03580_001,GSMUA_Achr7G07960_001,GSMUA_Achr7G11770_001,GSMUA_Achr6G06640_001,GSMUA_Achr10G10180_001,GSMUA_Achr10G03540_001,GSMUA_Achr4G22300_001,GSMUA_Achr8G18130_001,GSMUA_Achr6G19840_001
GO:1901575	organic substance catabolic process	biological_process	0.67368	1	7	218	634	18862	GSMUA_Achr4G22300_001,GSMUA_Achr8G17190_001,GSMUA_Achr7G03320_001,GSMUA_Achr2G06450_001,GSMUA_Achr8G34470_001,GSMUA_Achr11G01140_001,GSMUA_Achr7G20550_001
GO:0042451	purine nucleoside biosynthetic process	biological_process	0.68503	1	1	218	94	18862	GSMUA_Achr4G22300_001
GO:0046129	purine ribonucleoside biosynthetic process	biological_process	0.68503	1	1	218	94	18862	GSMUA_Achr4G22300_001
GO:0051276	chromosome organization	biological_process	0.68829	1	1	218	120	18862	GSMUA_Achr2G17590_001
GO:0071554	cell wall organization or biogenesis	biological_process	0.68962	1	1	218	116	18862	GSMUA_Achr9G15270_001
GO:0043233	organelle lumen	cellular_component	0.69498	1	1	218	95	18862	GSMUA_Achr4G11090_001
GO:0070013	intracellular organelle lumen	cellular_component	0.69498	1	1	218	95	18862	GSMUA_Achr4G11090_001
GO:0016706	oxidoreductase activity, acting on paired donors, with incorporation or reduction of molecular oxygen, 2-oxoglutarate as one donor, and incorporation of one atom each of oxygen into both donors	molecular_function	0.69915	1	1	218	114	18862	GSMUA_Achr1G03100_001
GO:0003779	actin binding	molecular_function	0.69982	1	1	218	95	18862	GSMUA_Achr11G06140_001
GO:0006399	tRNA metabolic process	biological_process	0.70031	1	1	218	90	18862	GSMUA_Achr7G02830_001
GO:1901564	organonitrogen compound metabolic process	biological_process	0.70265	1	10	218	912	18862	GSMUA_Achr4G22300_001,GSMUA_Achr10G20130_001,GSMUA_Achr7G03320_001,GSMUA_Achr11G19170_001,GSMUA_Achr6G27140_001,GSMUA_Achr3G15180_001,GSMUA_Achr8G17110_001,GSMUA_Achr8G05090_001,GSMUA_Achr4G28160_001,GSMUA_Achr8G28000_001
GO:0016053	organic acid biosynthetic process	biological_process	0.70493	1	3	218	307	18862	GSMUA_Achr8G28000_001,GSMUA_Achr4G28160_001,GSMUA_Achr10G20130_001
GO:0046394	carboxylic acid biosynthetic process	biological_process	0.70493	1	3	218	307	18862	GSMUA_Achr4G28160_001,GSMUA_Achr8G28000_001,GSMUA_Achr10G20130_001
GO:0008092	cytoskeletal protein binding	molecular_function	0.70689	1	1	218	97	18862	GSMUA_Achr11G06140_001
GO:0044248	cellular catabolic process	biological_process	0.71262	1	5	218	478	18862	GSMUA_Achr4G22300_001,GSMUA_Achr7G03320_001,GSMUA_Achr8G17190_001,GSMUA_Achr2G06450_001,GSMUA_Achr8G34470_001
GO:0009163	nucleoside biosynthetic process	biological_process	0.71379	1	1	218	101	18862	GSMUA_Achr4G22300_001
GO:0042455	ribonucleoside biosynthetic process	biological_process	0.71379	1	1	218	101	18862	GSMUA_Achr4G22300_001
GO:1901659	glycosyl compound biosynthetic process	biological_process	0.71379	1	1	218	101	18862	GSMUA_Achr4G22300_001
GO:0030170	pyridoxal phosphate binding	molecular_function	0.71902	1	1	218	104	18862	GSMUA_Achr11G09200_001
GO:0016835	carbon-oxygen lyase activity	molecular_function	0.72233	1	1	218	110	18862	GSMUA_Achr4G08090_001
GO:0016881	acid-amino acid ligase activity	molecular_function	0.72389	1	2	218	212	18862	GSMUA_Achr11G02530_001,GSMUA_Achr10G17120_001
GO:0031974	membrane-enclosed lumen	cellular_component	0.72894	1	1	218	106	18862	GSMUA_Achr4G11090_001
GO:0006650	glycerophospholipid metabolic process	biological_process	0.7331	1	1	218	97	18862	GSMUA_Achr10G20130_001
GO:0009055	electron carrier activity	molecular_function	0.73536	1	3	218	397	18862	GSMUA_Achr5G15690_001,GSMUA_Achr6G13690_001,GSMUA_Achr1G08010_001
GO:0042625	ATPase activity, coupled to transmembrane movement of ions	molecular_function	0.73649	1	1	218	97	18862	GSMUA_Achr4G22300_001
GO:0004601	peroxidase activity	molecular_function	0.73658	1	1	218	142	18862	GSMUA_Achr5G29250_001
GO:0016684	oxidoreductase activity, acting on peroxide as acceptor	molecular_function	0.73658	1	1	218	142	18862	GSMUA_Achr5G29250_001
GO:0044238	primary metabolic process	biological_process	0.73775	1	80	218	7170	18862	GSMUA_Achr10G23440_001,GSMUA_Achr5G18530_001,GSMUA_Achr6G03230_001,GSMUA_Achr5G07270_001,GSMUA_Achr2G13050_001,GSMUA_Achr7G02830_001,GSMUA_Achr11G01140_001,GSMUA_Achr4G22300_001,GSMUA_Achr1G09830_001,GSMUA_Achr10G22350_001,GSMUA_Achr9G26140_001,GSMUA_Achr6G12690_001,GSMUA_Achr3G15180_001,GSMUA_Achr10G17120_001,GSMUA_Achr5G00500_001,GSMUA_Achr10G20130_001,GSMUA_Achr8G02070_001,GSMUA_Achr10G26180_0…
GO:0006996	organelle organization	biological_process	0.73807	1	2	218	229	18862	GSMUA_Achr2G17590_001,GSMUA_Achr11G06140_001
GO:0022857	transmembrane transporter activity	molecular_function	0.73941	1	7	218	682	18862	GSMUA_Achr7G07960_001,GSMUA_Achr3G29080_001,GSMUA_Achr8G18130_001,GSMUA_Achr4G22300_001,GSMUA_Achr7G11770_001,GSMUA_Achr6G19840_001,GSMUA_Achr10G03540_001
GO:0046486	glycerolipid metabolic process	biological_process	0.74778	1	1	218	102	18862	GSMUA_Achr10G20130_001
GO:0006007	glucose catabolic process	biological_process	0.74826	1	1	218	114	18862	GSMUA_Achr7G20550_001
GO:0019320	hexose catabolic process	biological_process	0.74826	1	1	218	114	18862	GSMUA_Achr7G20550_001
GO:0046365	monosaccharide catabolic process	biological_process	0.74826	1	1	218	114	18862	GSMUA_Achr7G20550_001
GO:0008610	lipid biosynthetic process	biological_process	0.74919	1	2	218	235	18862	GSMUA_Achr10G20130_001,GSMUA_Achr4G17130_001
GO:0005856	cytoskeleton	cellular_component	0.75319	1	1	218	105	18862	GSMUA_Achr1G03340_001
GO:0006812	cation transport	biological_process	0.75687	1	4	218	447	18862	GSMUA_Achr4G03580_001,GSMUA_Achr4G25770_001,GSMUA_Achr4G22300_001,GSMUA_Achr10G03540_001
GO:0034622	cellular macromolecular complex assembly	biological_process	0.76021	1	1	218	150	18862	GSMUA_Achr7G03320_001
GO:0019752	carboxylic acid metabolic process	biological_process	0.76687	1	5	218	517	18862	GSMUA_Achr8G05090_001,GSMUA_Achr4G28160_001,GSMUA_Achr8G28000_001,GSMUA_Achr3G15180_001,GSMUA_Achr10G20130_001
GO:0043436	oxoacid metabolic process	biological_process	0.76687	1	5	218	517	18862	GSMUA_Achr8G28000_001,GSMUA_Achr8G05090_001,GSMUA_Achr4G28160_001,GSMUA_Achr10G20130_001,GSMUA_Achr3G15180_001
GO:0006082	organic acid metabolic process	biological_process	0.76828	1	5	218	518	18862	GSMUA_Achr4G28160_001,GSMUA_Achr8G05090_001,GSMUA_Achr8G28000_001,GSMUA_Achr3G15180_001,GSMUA_Achr10G20130_001
GO:0044283	small molecule biosynthetic process	biological_process	0.76921	1	3	218	339	18862	GSMUA_Achr10G20130_001,GSMUA_Achr4G28160_001,GSMUA_Achr8G28000_001
GO:0065003	macromolecular complex assembly	biological_process	0.7715	1	1	218	154	18862	GSMUA_Achr7G03320_001
GO:0044711	single-organism biosynthetic process	biological_process	0.77312	1	3	218	341	18862	GSMUA_Achr10G20130_001,GSMUA_Achr8G28000_001,GSMUA_Achr4G28160_001
GO:0009150	purine ribonucleotide metabolic process	biological_process	0.77509	1	3	218	327	18862	GSMUA_Achr11G19170_001,GSMUA_Achr7G03320_001,GSMUA_Achr4G22300_001
GO:0044724	single-organism carbohydrate catabolic process	biological_process	0.77612	1	1	218	123	18862	GSMUA_Achr7G20550_001
GO:0044765	single-organism transport	biological_process	0.77892	1	11	218	1114	18862	GSMUA_Achr6G19840_001,GSMUA_Achr10G26450_001,GSMUA_Achr4G22300_001,GSMUA_Achr8G18130_001,GSMUA_Achr10G10180_001,GSMUA_Achr10G03540_001,GSMUA_Achr3G29080_001,GSMUA_Achr4G25770_001,GSMUA_Achr7G07960_001,GSMUA_Achr4G03580_001,GSMUA_Achr7G11770_001
GO:0044428	nuclear part	cellular_component	0.77944	1	1	218	118	18862	GSMUA_Achr4G11090_001
GO:0009259	ribonucleotide metabolic process	biological_process	0.78229	1	3	218	331	18862	GSMUA_Achr4G22300_001,GSMUA_Achr7G03320_001,GSMUA_Achr11G19170_001
GO:0019693	ribose phosphate metabolic process	biological_process	0.78229	1	3	218	331	18862	GSMUA_Achr11G19170_001,GSMUA_Achr7G03320_001,GSMUA_Achr4G22300_001
GO:0017111	nucleoside-triphosphatase activity	molecular_function	0.78306	1	10	218	867	18862	GSMUA_Achr1G03340_001,GSMUA_Achr3G26010_001,GSMUA_Achr9G13950_001,GSMUA_Achr4G30550_001,GSMUA_Achr8G15350_001,GSMUA_Achr7G03320_001,GSMUA_Achr9G04070_001,GSMUA_Achr4G32130_001,GSMUA_Achr4G22300_001,GSMUA_Achr7G14270_001
GO:0006163	purine nucleotide metabolic process	biological_process	0.7875	1	3	218	334	18862	GSMUA_Achr7G03320_001,GSMUA_Achr11G19170_001,GSMUA_Achr4G22300_001
GO:0004518	nuclease activity	molecular_function	0.78752	1	1	218	120	18862	GSMUA_Achr8G01100_001
GO:0016887	ATPase activity	molecular_function	0.78932	1	4	218	379	18862	GSMUA_Achr3G26010_001,GSMUA_Achr9G13950_001,GSMUA_Achr8G15350_001,GSMUA_Achr4G22300_001
GO:0006152	purine nucleoside catabolic process	biological_process	0.79015	1	2	218	239	18862	GSMUA_Achr7G03320_001,GSMUA_Achr4G22300_001
GO:0006195	purine nucleotide catabolic process	biological_process	0.79015	1	2	218	239	18862	GSMUA_Achr7G03320_001,GSMUA_Achr4G22300_001
GO:0009143	nucleoside triphosphate catabolic process	biological_process	0.79015	1	2	218	239	18862	GSMUA_Achr7G03320_001,GSMUA_Achr4G22300_001
GO:0009146	purine nucleoside triphosphate catabolic process	biological_process	0.79015	1	2	218	239	18862	GSMUA_Achr7G03320_001,GSMUA_Achr4G22300_001
GO:0009154	purine ribonucleotide catabolic process	biological_process	0.79015	1	2	218	239	18862	GSMUA_Achr7G03320_001,GSMUA_Achr4G22300_001
GO:0009166	nucleotide catabolic process	biological_process	0.79015	1	2	218	239	18862	GSMUA_Achr4G22300_001,GSMUA_Achr7G03320_001
GO:0009203	ribonucleoside triphosphate catabolic process	biological_process	0.79015	1	2	218	239	18862	GSMUA_Achr4G22300_001,GSMUA_Achr7G03320_001
GO:0009207	purine ribonucleoside triphosphate catabolic process	biological_process	0.79015	1	2	218	239	18862	GSMUA_Achr4G22300_001,GSMUA_Achr7G03320_001
GO:0009261	ribonucleotide catabolic process	biological_process	0.79015	1	2	218	239	18862	GSMUA_Achr4G22300_001,GSMUA_Achr7G03320_001
GO:0046130	purine ribonucleoside catabolic process	biological_process	0.79015	1	2	218	239	18862	GSMUA_Achr4G22300_001,GSMUA_Achr7G03320_001
GO:0072523	purine-containing compound catabolic process	biological_process	0.79015	1	2	218	239	18862	GSMUA_Achr7G03320_001,GSMUA_Achr4G22300_001
GO:1901292	nucleoside phosphate catabolic process	biological_process	0.79015	1	2	218	239	18862	GSMUA_Achr4G22300_001,GSMUA_Achr7G03320_001
GO:0009164	nucleoside catabolic process	biological_process	0.79122	1	2	218	240	18862	GSMUA_Achr7G03320_001,GSMUA_Achr4G22300_001
GO:0042454	ribonucleoside catabolic process	biological_process	0.79122	1	2	218	240	18862	GSMUA_Achr7G03320_001,GSMUA_Achr4G22300_001
GO:1901658	glycosyl compound catabolic process	biological_process	0.79122	1	2	218	240	18862	GSMUA_Achr4G22300_001,GSMUA_Achr7G03320_001
GO:0046873	metal ion transmembrane transporter activity	molecular_function	0.79135	1	1	218	123	18862	GSMUA_Achr10G03540_001
GO:0071704	organic substance metabolic process	biological_process	0.79143	1	81	218	7363	18862	GSMUA_Achr4G08790_001,GSMUA_Achr4G17130_001,GSMUA_Achr8G16690_001,GSMUA_Achr1G10080_001,GSMUA_Achr4G31660_001,GSMUA_Achr4G23790_001,GSMUA_Achr2G19780_001,GSMUA_Achr8G17110_001,GSMUA_Achr2G06450_001,GSMUA_Achr8G28000_001,GSMUA_Achr5G03960_001,GSMUA_Achr7G20550_001,GSMUA_Achr4G12860_001,GSMUA_Achr1G26480_001,GSMUA_Achr5G29290_001,GSMUA_Achr8G17190_001,GSMUA_Achr7G00440_001,GSMUA_Achr8G34470_001,GSM…
GO:0046434	organophosphate catabolic process	biological_process	0.80167	1	2	218	245	18862	GSMUA_Achr4G22300_001,GSMUA_Achr7G03320_001
GO:0043234	protein complex	cellular_component	0.80417	1	7	218	725	18862	GSMUA_Achr4G11090_001,GSMUA_Achr11G02530_001,GSMUA_Achr10G17120_001,GSMUA_Achr7G20550_001,GSMUA_Achr7G03320_001,GSMUA_Achr1G03340_001,GSMUA_Achr11G01140_001
GO:0006644	phospholipid metabolic process	biological_process	0.80532	1	1	218	122	18862	GSMUA_Achr10G20130_001
GO:0016209	antioxidant activity	molecular_function	0.80545	1	1	218	166	18862	GSMUA_Achr5G29250_001
GO:0034655	nucleobase-containing compound catabolic process	biological_process	0.8071	1	2	218	247	18862	GSMUA_Achr4G22300_001,GSMUA_Achr7G03320_001
GO:0016052	carbohydrate catabolic process	biological_process	0.80957	1	1	218	137	18862	GSMUA_Achr7G20550_001
GO:0000287	magnesium ion binding	molecular_function	0.81139	1	1	218	134	18862	GSMUA_Achr4G08090_001
GO:0042592	homeostatic process	biological_process	0.81233	1	1	218	158	18862	GSMUA_Achr10G03540_001
GO:0006006	glucose metabolic process	biological_process	0.81247	1	1	218	136	18862	GSMUA_Achr7G20550_001
GO:0055114	oxidation-reduction process	biological_process	0.81361	1	12	218	1336	18862	GSMUA_Achr1G03100_001,GSMUA_Achr4G17130_001,GSMUA_Achr4G28160_001,GSMUA_Achr1G08010_001,GSMUA_Achr8G28000_001,GSMUA_Achr8G05060_001,GSMUA_Achr6G13690_001,GSMUA_Achr1G22900_001,GSMUA_Achr8G02070_001,GSMUA_Achr6G27140_001,GSMUA_Achr5G29250_001,GSMUA_Achr5G15690_001
GO:0016462	pyrophosphatase activity	molecular_function	0.81374	1	10	218	902	18862	GSMUA_Achr8G15350_001,GSMUA_Achr1G03340_001,GSMUA_Achr3G26010_001,GSMUA_Achr9G13950_001,GSMUA_Achr4G30550_001,GSMUA_Achr4G32130_001,GSMUA_Achr9G04070_001,GSMUA_Achr4G22300_001,GSMUA_Achr7G14270_001,GSMUA_Achr7G03320_001
GO:0051213	dioxygenase activity	molecular_function	0.81397	1	1	218	154	18862	GSMUA_Achr1G03100_001
GO:0015078	hydrogen ion transmembrane transporter activity	molecular_function	0.81835	1	1	218	135	18862	GSMUA_Achr10G03540_001
GO:0043933	macromolecular complex subunit organization	biological_process	0.8214	1	1	218	173	18862	GSMUA_Achr7G03320_001
GO:0044270	cellular nitrogen compound catabolic process	biological_process	0.82145	1	2	218	254	18862	GSMUA_Achr4G22300_001,GSMUA_Achr7G03320_001
GO:0072521	purine-containing compound metabolic process	biological_process	0.82239	1	3	218	360	18862	GSMUA_Achr7G03320_001,GSMUA_Achr11G19170_001,GSMUA_Achr4G22300_001
GO:0046700	heterocycle catabolic process	biological_process	0.82319	1	2	218	256	18862	GSMUA_Achr7G03320_001,GSMUA_Achr4G22300_001
GO:0050662	coenzyme binding	molecular_function	0.82445	1	3	218	371	18862	GSMUA_Achr4G28160_001,GSMUA_Achr8G28000_001,GSMUA_Achr8G02070_001
GO:0015075	ion transmembrane transporter activity	molecular_function	0.82777	1	4	218	452	18862	GSMUA_Achr6G19840_001,GSMUA_Achr10G03540_001,GSMUA_Achr7G07960_001,GSMUA_Achr4G22300_001
GO:0016874	ligase activity	molecular_function	0.82779	1	3	218	352	18862	GSMUA_Achr8G17110_001,GSMUA_Achr10G17120_001,GSMUA_Achr11G02530_001
GO:0050660	flavin adenine dinucleotide binding	molecular_function	0.82857	1	1	218	144	18862	GSMUA_Achr8G28000_001
GO:0016043	cellular component organization	biological_process	0.82976	1	3	218	398	18862	GSMUA_Achr7G03320_001,GSMUA_Achr11G06140_001,GSMUA_Achr2G17590_001
GO:0016818	hydrolase activity, acting on acid anhydrides, in phosphorus-containing anhydrides	molecular_function	0.82988	1	10	218	921	18862	GSMUA_Achr7G14270_001,GSMUA_Achr4G22300_001,GSMUA_Achr9G04070_001,GSMUA_Achr4G32130_001,GSMUA_Achr7G03320_001,GSMUA_Achr8G15350_001,GSMUA_Achr9G13950_001,GSMUA_Achr4G30550_001,GSMUA_Achr3G26010_001,GSMUA_Achr1G03340_001
GO:0008152	metabolic process	biological_process	0.83107	1	100	218	9196	18862	GSMUA_Achr5G07270_001,GSMUA_Achr9G21110_001,GSMUA_Achr6G03230_001,GSMUA_Achr5G18530_001,GSMUA_Achr10G23440_001,GSMUA_Achr7G02830_001,GSMUA_Achr11G01140_001,GSMUA_Achr1G08010_001,GSMUA_Achr2G13050_001,GSMUA_Achr4G22300_001,GSMUA_Achr1G09830_001,GSMUA_Achr10G22350_001,GSMUA_Achr4G08090_001,GSMUA_Achr8G06330_001,GSMUA_Achr10G17120_001,GSMUA_Achr3G15180_001,GSMUA_Achr9G26140_001,GSMUA_Achr6G12690_001…
GO:1901607	alpha-amino acid biosynthetic process	biological_process	0.83216	1	1	218	138	18862	GSMUA_Achr8G28000_001
GO:1901136	carbohydrate derivative catabolic process	biological_process	0.83261	1	2	218	269	18862	GSMUA_Achr4G22300_001,GSMUA_Achr7G03320_001
GO:0022607	cellular component assembly	biological_process	0.83313	1	1	218	180	18862	GSMUA_Achr7G03320_001
GO:0019439	aromatic compound catabolic process	biological_process	0.83866	1	2	218	267	18862	GSMUA_Achr4G22300_001,GSMUA_Achr7G03320_001
GO:1901361	organic cyclic compound catabolic process	biological_process	0.84307	1	2	218	270	18862	GSMUA_Achr4G22300_001,GSMUA_Achr7G03320_001
GO:0022892	substrate-specific transporter activity	molecular_function	0.84576	1	5	218	559	18862	GSMUA_Achr6G19840_001,GSMUA_Achr10G03540_001,GSMUA_Achr6G06640_001,GSMUA_Achr7G07960_001,GSMUA_Achr4G22300_001
GO:0016879	ligase activity, forming carbon-nitrogen bonds	molecular_function	0.84772	1	2	218	271	18862	GSMUA_Achr11G02530_001,GSMUA_Achr10G17120_001
GO:0016746	transferase activity, transferring acyl groups	molecular_function	0.84844	1	2	218	293	18862	GSMUA_Achr7G13950_001,GSMUA_Achr8G06330_001
GO:0016817	hydrolase activity, acting on acid anhydrides	molecular_function	0.85107	1	10	218	946	18862	GSMUA_Achr7G03320_001,GSMUA_Achr7G14270_001,GSMUA_Achr4G22300_001,GSMUA_Achr9G04070_001,GSMUA_Achr4G32130_001,GSMUA_Achr4G30550_001,GSMUA_Achr9G13950_001,GSMUA_Achr3G26010_001,GSMUA_Achr1G03340_001,GSMUA_Achr8G15350_001
GO:0048037	cofactor binding	molecular_function	0.85121	1	4	218	496	18862	GSMUA_Achr8G02070_001,GSMUA_Achr8G28000_001,GSMUA_Achr11G09200_001,GSMUA_Achr4G28160_001
GO:0009987	cellular process	biological_process	0.85774	1	88	218	8064	18862	GSMUA_Achr9G10210_001,GSMUA_Achr2G00670_001,GSMUA_Achr3G28120_001,GSMUA_Achr9G04270_001,GSMUA_Achr6G13960_001,GSMUA_Achr7G10360_001,GSMUA_Achr11G23870_001,GSMUA_Achr8G34470_001,GSMUA_Achr6G18900_001,GSMUA_Achr10G10180_001,GSMUA_Achr4G28160_001,GSMUA_Achr1G22350_001,GSMUA_Achr3G29080_001,GSMUA_Achr3G13570_001,GSMUA_Achr6G34420_001,GSMUA_Achr1G25990_001,GSMUA_Achr11G06140_001,GSMUA_Achr9G04070_001,…
GO:0019318	hexose metabolic process	biological_process	0.8735	1	1	218	163	18862	GSMUA_Achr7G20550_001
GO:0042626	ATPase activity, coupled to transmembrane movement of substances	molecular_function	0.8745	1	1	218	149	18862	GSMUA_Achr4G22300_001
GO:0043492	ATPase activity, coupled to movement of substances	molecular_function	0.8745	1	1	218	149	18862	GSMUA_Achr4G22300_001
GO:1901135	carbohydrate derivative metabolic process	biological_process	0.87799	1	4	218	514	18862	GSMUA_Achr11G19170_001,GSMUA_Achr7G03320_001,GSMUA_Achr10G20130_001,GSMUA_Achr4G22300_001
GO:0015077	monovalent inorganic cation transmembrane transporter activity	molecular_function	0.88001	1	1	218	166	18862	GSMUA_Achr10G03540_001
GO:0022891	substrate-specific transmembrane transporter activity	molecular_function	0.88133	1	4	218	506	18862	GSMUA_Achr6G19840_001,GSMUA_Achr10G03540_001,GSMUA_Achr7G07960_001,GSMUA_Achr4G22300_001
GO:1901565	organonitrogen compound catabolic process	biological_process	0.88199	1	2	218	305	18862	GSMUA_Achr4G22300_001,GSMUA_Achr7G03320_001
GO:0009117	nucleotide metabolic process	biological_process	0.88258	1	3	218	406	18862	GSMUA_Achr4G22300_001,GSMUA_Achr11G19170_001,GSMUA_Achr7G03320_001
GO:0065008	regulation of biological quality	biological_process	0.8837	1	1	218	200	18862	GSMUA_Achr10G03540_001
GO:0005996	monosaccharide metabolic process	biological_process	0.88438	1	1	218	169	18862	GSMUA_Achr7G20550_001
GO:0006753	nucleoside phosphate metabolic process	biological_process	0.88682	1	3	218	412	18862	GSMUA_Achr7G03320_001,GSMUA_Achr11G19170_001,GSMUA_Achr4G22300_001
GO:0030246	carbohydrate binding	molecular_function	0.88762	1	1	218	179	18862	GSMUA_Achr1G26480_001
GO:0009144	purine nucleoside triphosphate metabolic process	biological_process	0.89024	1	2	218	304	18862	GSMUA_Achr7G03320_001,GSMUA_Achr4G22300_001
GO:0009199	ribonucleoside triphosphate metabolic process	biological_process	0.89024	1	2	218	304	18862	GSMUA_Achr4G22300_001,GSMUA_Achr7G03320_001
GO:0009205	purine ribonucleoside triphosphate metabolic process	biological_process	0.89024	1	2	218	304	18862	GSMUA_Achr4G22300_001,GSMUA_Achr7G03320_001
GO:0016820	hydrolase activity, acting on acid anhydrides, catalyzing transmembrane movement of substances	molecular_function	0.8903	1	1	218	160	18862	GSMUA_Achr4G22300_001
GO:0008236	serine-type peptidase activity	molecular_function	0.89064	1	1	218	184	18862	GSMUA_Achr2G19780_001
GO:0017171	serine hydrolase activity	molecular_function	0.89064	1	1	218	184	18862	GSMUA_Achr2G19780_001
GO:0009141	nucleoside triphosphate metabolic process	biological_process	0.89146	1	2	218	306	18862	GSMUA_Achr7G03320_001,GSMUA_Achr4G22300_001
GO:0016491	oxidoreductase activity	molecular_function	0.89483	1	12	218	1487	18862	GSMUA_Achr1G22900_001,GSMUA_Achr8G02070_001,GSMUA_Achr6G27140_001,GSMUA_Achr5G15690_001,GSMUA_Achr5G29250_001,GSMUA_Achr4G17130_001,GSMUA_Achr1G03100_001,GSMUA_Achr8G05060_001,GSMUA_Achr8G28000_001,GSMUA_Achr1G08010_001,GSMUA_Achr6G13690_001,GSMUA_Achr4G28160_001
GO:0044255	cellular lipid metabolic process	biological_process	0.90115	1	2	218	320	18862	GSMUA_Achr4G17130_001,GSMUA_Achr10G20130_001
GO:0015399	primary active transmembrane transporter activity	molecular_function	0.90236	1	1	218	173	18862	GSMUA_Achr4G22300_001
GO:0015405	P-P-bond-hydrolysis-driven transmembrane transporter activity	molecular_function	0.90236	1	1	218	173	18862	GSMUA_Achr4G22300_001
GO:0006950	response to stress	biological_process	0.90244	1	2	218	357	18862	GSMUA_Achr8G01100_001,GSMUA_Achr8G23020_001
GO:0071702	organic substance transport	biological_process	0.912	1	4	218	527	18862	GSMUA_Achr7G07960_001,GSMUA_Achr10G26450_001,GSMUA_Achr6G06640_001,GSMUA_Achr6G19840_001
GO:0042278	purine nucleoside metabolic process	biological_process	0.91248	1	2	218	328	18862	GSMUA_Achr7G03320_001,GSMUA_Achr4G22300_001
GO:0046128	purine ribonucleoside metabolic process	biological_process	0.91248	1	2	218	328	18862	GSMUA_Achr4G22300_001,GSMUA_Achr7G03320_001
GO:0016853	isomerase activity	molecular_function	0.91278	1	1	218	189	18862	GSMUA_Achr7G17320_001
GO:0055086	nucleobase-containing small molecule metabolic process	biological_process	0.91608	1	3	218	450	18862	GSMUA_Achr4G22300_001,GSMUA_Achr7G03320_001,GSMUA_Achr11G19170_001
GO:0009119	ribonucleoside metabolic process	biological_process	0.91949	1	2	218	336	18862	GSMUA_Achr4G22300_001,GSMUA_Achr7G03320_001
GO:0046914	transition metal ion binding	molecular_function	0.92356	1	17	218	2066	18862	GSMUA_Achr8G34470_001,GSMUA_Achr4G08790_001,GSMUA_Achr5G15690_001,GSMUA_Achr8G01100_001,GSMUA_Achr4G16340_001,GSMUA_Achr3G05190_001,GSMUA_Achr10G01300_001,GSMUA_Achr4G23790_001,GSMUA_Achr2G17590_001,GSMUA_Achr6G31010_001,GSMUA_Achr8G28000_001,GSMUA_Achr6G13690_001,GSMUA_Achr1G08010_001,GSMUA_Achr9G19220_001,GSMUA_Achr4G30510_001,GSMUA_Achr8G17190_001,GSMUA_Achr11G16890_001
GO:1901605	alpha-amino acid metabolic process	biological_process	0.9255	1	1	218	205	18862	GSMUA_Achr8G28000_001
GO:0019637	organophosphate metabolic process	biological_process	0.92789	1	4	218	564	18862	GSMUA_Achr10G20130_001,GSMUA_Achr4G22300_001,GSMUA_Achr11G19170_001,GSMUA_Achr7G03320_001
GO:0006184	GTP catabolic process	biological_process	0.93088	1	1	218	217	18862	GSMUA_Achr7G03320_001
GO:1901069	guanosine-containing compound catabolic process	biological_process	0.93088	1	1	218	217	18862	GSMUA_Achr7G03320_001
GO:0030234	enzyme regulator activity	molecular_function	0.9319	1	1	218	233	18862	GSMUA_Achr11G01140_001
GO:0009116	nucleoside metabolic process	biological_process	0.93357	1	2	218	354	18862	GSMUA_Achr7G03320_001,GSMUA_Achr4G22300_001
GO:1901657	glycosyl compound metabolic process	biological_process	0.93357	1	2	218	354	18862	GSMUA_Achr7G03320_001,GSMUA_Achr4G22300_001
GO:0016747	transferase activity, transferring acyl groups other than amino-acyl groups	molecular_function	0.93441	1	1	218	242	18862	GSMUA_Achr7G13950_001
GO:0046039	GTP metabolic process	biological_process	0.93544	1	1	218	223	18862	GSMUA_Achr7G03320_001
GO:0003924	GTPase activity	molecular_function	0.93858	1	1	218	223	18862	GSMUA_Achr7G03320_001
GO:0008270	zinc ion binding	molecular_function	0.93887	1	12	218	1551	18862	GSMUA_Achr4G08790_001,GSMUA_Achr6G31010_001,GSMUA_Achr8G34470_001,GSMUA_Achr2G17590_001,GSMUA_Achr4G23790_001,GSMUA_Achr10G01300_001,GSMUA_Achr3G05190_001,GSMUA_Achr4G30510_001,GSMUA_Achr8G17190_001,GSMUA_Achr4G16340_001,GSMUA_Achr11G16890_001,GSMUA_Achr9G19220_001
GO:0016829	lyase activity	molecular_function	0.94218	1	1	218	239	18862	GSMUA_Achr4G08090_001
GO:1901068	guanosine-containing compound metabolic process	biological_process	0.94251	1	1	218	231	18862	GSMUA_Achr7G03320_001
GO:0046983	protein dimerization activity	molecular_function	0.94256	1	4	218	760	18862	GSMUA_Achr5G14630_001,GSMUA_Achr9G07330_001,GSMUA_Achr5G03960_001,GSMUA_Achr4G18240_001
GO:0005509	calcium ion binding	molecular_function	0.94429	1	1	218	260	18862	GSMUA_Achr5G29250_001
GO:0022890	inorganic cation transmembrane transporter activity	molecular_function	0.94619	1	1	218	235	18862	GSMUA_Achr10G03540_001
GO:0044281	small molecule metabolic process	biological_process	0.94966	1	8	218	1051	18862	GSMUA_Achr4G22300_001,GSMUA_Achr10G20130_001,GSMUA_Achr11G19170_001,GSMUA_Achr7G03320_001,GSMUA_Achr3G15180_001,GSMUA_Achr4G28160_001,GSMUA_Achr8G05090_001,GSMUA_Achr8G28000_001
GO:0006629	lipid metabolic process	biological_process	0.96652	1	3	218	577	18862	GSMUA_Achr3G14550_001,GSMUA_Achr4G17130_001,GSMUA_Achr10G20130_001
GO:0043169	cation binding	molecular_function	0.96703	1	22	218	2746	18862	GSMUA_Achr6G31010_001,GSMUA_Achr6G13690_001,GSMUA_Achr8G28000_001,GSMUA_Achr1G08010_001,GSMUA_Achr2G17590_001,GSMUA_Achr4G22300_001,GSMUA_Achr8G17190_001,GSMUA_Achr5G29250_001,GSMUA_Achr4G30510_001,GSMUA_Achr11G16890_001,GSMUA_Achr9G19220_001,GSMUA_Achr4G08090_001,GSMUA_Achr4G25770_001,GSMUA_Achr4G08790_001,GSMUA_Achr8G34470_001,GSMUA_Achr4G23790_001,GSMUA_Achr8G02070_001,GSMUA_Achr3G05190_001,GS…
GO:0016787	hydrolase activity	molecular_function	0.9674	1	26	218	2796	18862	GSMUA_Achr4G22300_001,GSMUA_Achr11G16520_001,GSMUA_Achr9G25580_001,GSMUA_Achr11G20790_001,GSMUA_Achr10G21360_001,GSMUA_Achr9G04070_001,GSMUA_Achr8G17190_001,GSMUA_Achr1G26480_001,GSMUA_Achr8G15350_001,GSMUA_Achr6G03230_001,GSMUA_Achr7G19080_001,GSMUA_Achr9G13950_001,GSMUA_Achr4G30550_001,GSMUA_Achr2G06450_001,GSMUA_Achr2G19780_001,GSMUA_Achr7G14270_001,GSMUA_Achr4G32130_001,GSMUA_Achr5G28840_001,…
GO:0003723	RNA binding	molecular_function	0.97193	1	2	218	414	18862	GSMUA_Achr4G11110_001,GSMUA_Achr2G15270_001
GO:0016788	hydrolase activity, acting on ester bonds	molecular_function	0.97215	1	4	218	696	18862	GSMUA_Achr8G17190_001,GSMUA_Achr2G06450_001,GSMUA_Achr8G34470_001,GSMUA_Achr8G01100_001
GO:0008324	cation transmembrane transporter activity	molecular_function	0.97347	1	1	218	288	18862	GSMUA_Achr10G03540_001
GO:0046872	metal ion binding	molecular_function	0.97768	1	21	218	2729	18862	GSMUA_Achr8G34470_001,GSMUA_Achr4G08790_001,GSMUA_Achr4G25770_001,GSMUA_Achr4G16340_001,GSMUA_Achr8G01100_001,GSMUA_Achr5G15690_001,GSMUA_Achr4G23790_001,GSMUA_Achr10G01300_001,GSMUA_Achr3G05190_001,GSMUA_Achr8G28000_001,GSMUA_Achr1G08010_001,GSMUA_Achr6G13690_001,GSMUA_Achr6G31010_001,GSMUA_Achr2G17590_001,GSMUA_Achr11G16890_001,GSMUA_Achr5G29250_001,GSMUA_Achr8G17190_001,GSMUA_Achr4G30510_001,G…
GO:0004175	endopeptidase activity	molecular_function	0.97926	1	1	218	312	18862	GSMUA_Achr4G08790_001
GO:0005525	GTP binding	molecular_function	0.98284	1	1	218	331	18862	GSMUA_Achr7G03320_001
GO:0032561	guanyl ribonucleotide binding	molecular_function	0.98284	1	1	218	331	18862	GSMUA_Achr7G03320_001
GO:0051716	cellular response to stimulus	biological_process	0.98353	1	3	218	597	18862	GSMUA_Achr7G10360_001,GSMUA_Achr8G01100_001,GSMUA_Achr8G23020_001
GO:0019001	guanyl nucleotide binding	molecular_function	0.98469	1	1	218	338	18862	GSMUA_Achr7G03320_001
GO:0016757	transferase activity, transferring glycosyl groups	molecular_function	0.98557	1	2	218	534	18862	GSMUA_Achr8G32660_001,GSMUA_Achr9G15270_001
GO:0044710	single-organism metabolic process	biological_process	0.98576	1	20	218	2587	18862	GSMUA_Achr7G03320_001,GSMUA_Achr5G15690_001,GSMUA_Achr6G27140_001,GSMUA_Achr10G20130_001,GSMUA_Achr8G02070_001,GSMUA_Achr3G14550_001,GSMUA_Achr4G28160_001,GSMUA_Achr4G17130_001,GSMUA_Achr3G15180_001,GSMUA_Achr5G29250_001,GSMUA_Achr11G19170_001,GSMUA_Achr1G22900_001,GSMUA_Achr4G22300_001,GSMUA_Achr8G28000_001,GSMUA_Achr6G13690_001,GSMUA_Achr8G05060_001,GSMUA_Achr1G08010_001,GSMUA_Achr8G05090_001,G…
GO:0016758	transferase activity, transferring hexosyl groups	molecular_function	0.98602	1	1	218	368	18862	GSMUA_Achr9G15270_001
GO:0005975	carbohydrate metabolic process	biological_process	0.98633	1	5	218	919	18862	GSMUA_Achr7G19080_001,GSMUA_Achr9G25580_001,GSMUA_Achr7G20550_001,GSMUA_Achr10G15640_001,GSMUA_Achr1G26480_001
GO:0006810	transport	biological_process	0.98865	1	12	218	1714	18862	GSMUA_Achr6G19840_001,GSMUA_Achr10G26450_001,GSMUA_Achr8G18130_001,GSMUA_Achr4G22300_001,GSMUA_Achr10G03540_001,GSMUA_Achr10G10180_001,GSMUA_Achr6G06640_001,GSMUA_Achr4G25770_001,GSMUA_Achr7G07960_001,GSMUA_Achr4G03580_001,GSMUA_Achr3G29080_001,GSMUA_Achr7G11770_001
GO:0051234	establishment of localization	biological_process	0.98865	1	12	218	1714	18862	GSMUA_Achr7G07960_001,GSMUA_Achr4G03580_001,GSMUA_Achr4G25770_001,GSMUA_Achr3G29080_001,GSMUA_Achr7G11770_001,GSMUA_Achr10G03540_001,GSMUA_Achr10G10180_001,GSMUA_Achr6G06640_001,GSMUA_Achr10G26450_001,GSMUA_Achr8G18130_001,GSMUA_Achr4G22300_001,GSMUA_Achr6G19840_001
GO:0006886	intracellular protein transport	biological_process	0.98876	1	1	218	334	18862	GSMUA_Achr6G06640_001
GO:0051179	localization	biological_process	0.99023	1	12	218	1733	18862	GSMUA_Achr7G11770_001,GSMUA_Achr4G25770_001,GSMUA_Achr7G07960_001,GSMUA_Achr4G03580_001,GSMUA_Achr3G29080_001,GSMUA_Achr10G03540_001,GSMUA_Achr10G10180_001,GSMUA_Achr6G06640_001,GSMUA_Achr8G18130_001,GSMUA_Achr4G22300_001,GSMUA_Achr10G26450_001,GSMUA_Achr6G19840_001
GO:0034613	cellular protein localization	biological_process	0.99091	1	1	218	351	18862	GSMUA_Achr6G06640_001
GO:0070727	cellular macromolecule localization	biological_process	0.99091	1	1	218	351	18862	GSMUA_Achr6G06640_001
GO:0044422	organelle part	cellular_component	0.9916	1	2	218	568	18862	GSMUA_Achr4G11090_001,GSMUA_Achr1G03340_001
GO:0044446	intracellular organelle part	cellular_component	0.9916	1	2	218	568	18862	GSMUA_Achr1G03340_001,GSMUA_Achr4G11090_001
GO:0008150	biological_process	biological_process	0.9922	1	116	218	11424	18862	GSMUA_Achr9G24770_001,GSMUA_Achr3G14550_001,GSMUA_Achr8G18550_001,GSMUA_Achr9G29480_001,GSMUA_Achr4G18240_001,GSMUA_Achr8G20090_001,GSMUA_Achr4G11110_001,GSMUA_Achr11G02530_001,GSMUA_Achr6G27140_001,GSMUA_Achr1G20690_001,GSMUA_Achr7G03320_001,GSMUA_Achr4G30990_001,GSMUA_Achr4G24410_001,GSMUA_Achr10G03540_001,GSMUA_Achr11G09200_001,GSMUA_Achr9G15270_001,GSMUA_Achr4G18450_001,GSMUA_Achr6G31350_001,…
GO:0032991	macromolecular complex	cellular_component	0.99286	1	7	218	1288	18862	GSMUA_Achr7G20550_001,GSMUA_Achr11G01140_001,GSMUA_Achr7G03320_001,GSMUA_Achr1G03340_001,GSMUA_Achr10G17120_001,GSMUA_Achr4G11090_001,GSMUA_Achr11G02530_001
GO:0046907	intracellular transport	biological_process	0.99292	1	1	218	368	18862	GSMUA_Achr6G06640_001
GO:0044699	single-organism process	biological_process	0.99441	1	20	218	2660	18862	GSMUA_Achr4G32130_001,GSMUA_Achr7G10360_001,GSMUA_Achr8G01100_001,GSMUA_Achr4G03580_001,GSMUA_Achr4G25770_001,GSMUA_Achr7G07960_001,GSMUA_Achr3G29080_001,GSMUA_Achr10G03540_001,GSMUA_Achr10G10180_001,GSMUA_Achr9G04070_001,GSMUA_Achr10G26450_001,GSMUA_Achr9G15270_001,GSMUA_Achr8G18130_001,GSMUA_Achr4G22300_001,GSMUA_Achr6G19840_001,GSMUA_Achr11G06140_001,GSMUA_Achr8G23020_001,GSMUA_Achr7G11770_001…
GO:0044763	single-organism cellular process	biological_process	0.99456	1	17	218	2323	18862	GSMUA_Achr2G17590_001,GSMUA_Achr6G06640_001,GSMUA_Achr7G11770_001,GSMUA_Achr6G19840_001,GSMUA_Achr8G23020_001,GSMUA_Achr11G06140_001,GSMUA_Achr9G04070_001,GSMUA_Achr8G18130_001,GSMUA_Achr9G15270_001,GSMUA_Achr10G03540_001,GSMUA_Achr10G10180_001,GSMUA_Achr7G07960_001,GSMUA_Achr4G03580_001,GSMUA_Achr3G29080_001,GSMUA_Achr8G01100_001,GSMUA_Achr4G32130_001,GSMUA_Achr7G10360_001
GO:0044723	single-organism carbohydrate metabolic process	biological_process	0.99463	1	1	218	403	18862	GSMUA_Achr7G20550_001
GO:0016021	integral to membrane	cellular_component	0.99606	1	4	218	921	18862	GSMUA_Achr10G03540_001,GSMUA_Achr9G18850_001,GSMUA_Achr4G22300_001,GSMUA_Achr1G06830_001
GO:0051649	establishment of localization in cell	biological_process	0.9961	1	1	218	413	18862	GSMUA_Achr6G06640_001
GO:0015031	protein transport	biological_process	0.99656	1	1	218	428	18862	GSMUA_Achr6G06640_001
GO:0045184	establishment of protein localization	biological_process	0.99656	1	1	218	428	18862	GSMUA_Achr6G06640_001
GO:0031224	intrinsic to membrane	cellular_component	0.99673	1	4	218	939	18862	GSMUA_Achr1G06830_001,GSMUA_Achr4G22300_001,GSMUA_Achr9G18850_001,GSMUA_Achr10G03540_001
GO:0051641	cellular localization	biological_process	0.99685	1	1	218	430	18862	GSMUA_Achr6G06640_001
GO:0005515	protein binding	molecular_function	0.99728	1	36	218	4383	18862	GSMUA_Achr8G34470_001,GSMUA_Achr10G15560_001,GSMUA_Achr7G03320_001,GSMUA_Achr4G16340_001,GSMUA_Achr10G25680_001,GSMUA_Achr11G02530_001,GSMUA_Achr3G23850_001,GSMUA_Achr5G28840_001,GSMUA_Achr4G18240_001,GSMUA_Achr3G05190_001,GSMUA_Achr6G31010_001,GSMUA_Achr5G14630_001,GSMUA_Achr2G19330_001,GSMUA_Achr11G06140_001,GSMUA_Achr7G18780_001,GSMUA_Achr3G01110_001,GSMUA_Achr1G03340_001,GSMUA_Achr10G27550_00…
GO:0008104	protein localization	biological_process	0.99738	1	1	218	447	18862	GSMUA_Achr6G06640_001
GO:0007165	signal transduction	biological_process	0.99775	1	1	218	480	18862	GSMUA_Achr7G10360_001
GO:0023052	signaling	biological_process	0.99775	1	1	218	480	18862	GSMUA_Achr7G10360_001
GO:0044700	single organism signaling	biological_process	0.99775	1	1	218	480	18862	GSMUA_Achr7G10360_001
GO:0032559	adenyl ribonucleotide binding	molecular_function	0.99819	1	19	218	2518	18862	GSMUA_Achr4G30550_001,GSMUA_Achr9G13950_001,GSMUA_Achr7G20550_001,GSMUA_Achr8G15350_001,GSMUA_Achr8G17110_001,GSMUA_Achr4G22300_001,GSMUA_Achr3G25010_001,GSMUA_Achr9G04070_001,GSMUA_Achr1G22350_001,GSMUA_Achr1G03340_001,GSMUA_Achr3G26010_001,GSMUA_Achr8G16690_001,GSMUA_Achr2G00670_001,GSMUA_Achr5G04240_001,GSMUA_Achr7G14270_001,GSMUA_Achr9G24770_001,GSMUA_Achr7G10360_001,GSMUA_Achr6G13960_001,GSM…
GO:0030554	adenyl nucleotide binding	molecular_function	0.99824	1	19	218	2522	18862	GSMUA_Achr5G04240_001,GSMUA_Achr2G00670_001,GSMUA_Achr4G32130_001,GSMUA_Achr6G13960_001,GSMUA_Achr7G10360_001,GSMUA_Achr9G24770_001,GSMUA_Achr7G14270_001,GSMUA_Achr1G03340_001,GSMUA_Achr3G26010_001,GSMUA_Achr1G22350_001,GSMUA_Achr8G16690_001,GSMUA_Achr9G04070_001,GSMUA_Achr4G22300_001,GSMUA_Achr3G25010_001,GSMUA_Achr7G20550_001,GSMUA_Achr9G13950_001,GSMUA_Achr4G30550_001,GSMUA_Achr8G17110_001,GSM…
GO:0033036	macromolecule localization	biological_process	0.9983	1	1	218	477	18862	GSMUA_Achr6G06640_001
GO:0007154	cell communication	biological_process	0.99866	1	1	218	517	18862	GSMUA_Achr7G10360_001
GO:0004674	protein serine/threonine kinase activity	molecular_function	0.99907	1	4	218	1013	18862	GSMUA_Achr1G22350_001,GSMUA_Achr7G10360_001,GSMUA_Achr9G24770_001,GSMUA_Achr8G16690_001
GO:0016740	transferase activity	molecular_function	0.99907	1	22	218	3088	18862	GSMUA_Achr7G10360_001,GSMUA_Achr9G24770_001,GSMUA_Achr3G28120_001,GSMUA_Achr6G27140_001,GSMUA_Achr3G15180_001,GSMUA_Achr8G16690_001,GSMUA_Achr4G28160_001,GSMUA_Achr1G22350_001,GSMUA_Achr9G15270_001,GSMUA_Achr4G17970_001,GSMUA_Achr7G13950_001,GSMUA_Achr8G06330_001,GSMUA_Achr7G00440_001,GSMUA_Achr1G14080_001,GSMUA_Achr3G13570_001,GSMUA_Achr11G19170_001,GSMUA_Achr8G26890_001,GSMUA_Achr1G25990_001,GS…
GO:0005737	cytoplasm	cellular_component	0.99917	1	5	218	1232	18862	GSMUA_Achr4G11110_001,GSMUA_Achr7G02830_001,GSMUA_Achr7G03320_001,GSMUA_Achr2G00670_001,GSMUA_Achr7G20550_001
GO:0043412	macromolecule modification	biological_process	0.99917	1	10	218	1798	18862	GSMUA_Achr9G24770_001,GSMUA_Achr7G10360_001,GSMUA_Achr11G02530_001,GSMUA_Achr7G00440_001,GSMUA_Achr1G25990_001,GSMUA_Achr10G17120_001,GSMUA_Achr8G16690_001,GSMUA_Achr1G22350_001,GSMUA_Achr2G17590_001,GSMUA_Achr7G02830_001
GO:0005524	ATP binding	molecular_function	0.99924	1	17	218	2421	18862	GSMUA_Achr8G17110_001,GSMUA_Achr8G15350_001,GSMUA_Achr9G13950_001,GSMUA_Achr4G30550_001,GSMUA_Achr7G20550_001,GSMUA_Achr9G04070_001,GSMUA_Achr4G22300_001,GSMUA_Achr8G16690_001,GSMUA_Achr3G26010_001,GSMUA_Achr1G03340_001,GSMUA_Achr1G22350_001,GSMUA_Achr4G32130_001,GSMUA_Achr9G24770_001,GSMUA_Achr7G14270_001,GSMUA_Achr7G10360_001,GSMUA_Achr6G13960_001,GSMUA_Achr2G00670_001
GO:0016772	transferase activity, transferring phosphorus-containing groups	molecular_function	0.99926	1	11	218	1872	18862	GSMUA_Achr2G06220_001,GSMUA_Achr1G22350_001,GSMUA_Achr4G28160_001,GSMUA_Achr7G20550_001,GSMUA_Achr8G16690_001,GSMUA_Achr8G26890_001,GSMUA_Achr1G14080_001,GSMUA_Achr3G13570_001,GSMUA_Achr3G28120_001,GSMUA_Achr9G24770_001,GSMUA_Achr7G10360_001
GO:0006412	translation	biological_process	0.99934	1	1	218	640	18862	GSMUA_Achr4G11110_001
GO:0043228	non-membrane-bounded organelle	cellular_component	0.99939	1	1	218	671	18862	GSMUA_Achr1G03340_001
GO:0043232	intracellular non-membrane-bounded organelle	cellular_component	0.99939	1	1	218	671	18862	GSMUA_Achr1G03340_001
GO:0032553	ribonucleotide binding	molecular_function	0.99939	1	21	218	2882	18862	GSMUA_Achr3G26010_001,GSMUA_Achr1G03340_001,GSMUA_Achr1G22350_001,GSMUA_Achr8G16690_001,GSMUA_Achr7G03320_001,GSMUA_Achr5G04240_001,GSMUA_Achr2G00670_001,GSMUA_Achr4G32130_001,GSMUA_Achr6G13960_001,GSMUA_Achr7G10360_001,GSMUA_Achr7G14270_001,GSMUA_Achr9G24770_001,GSMUA_Achr8G28000_001,GSMUA_Achr7G20550_001,GSMUA_Achr9G13950_001,GSMUA_Achr4G30550_001,GSMUA_Achr8G17110_001,GSMUA_Achr8G15350_001,GSM…
GO:0043168	anion binding	molecular_function	0.9995	1	25	218	3302	18862	GSMUA_Achr8G15350_001,GSMUA_Achr8G17110_001,GSMUA_Achr7G20550_001,GSMUA_Achr4G30550_001,GSMUA_Achr9G13950_001,GSMUA_Achr8G28000_001,GSMUA_Achr3G25010_001,GSMUA_Achr4G22300_001,GSMUA_Achr9G04070_001,GSMUA_Achr8G16690_001,GSMUA_Achr1G22350_001,GSMUA_Achr4G28160_001,GSMUA_Achr3G26010_001,GSMUA_Achr1G03340_001,GSMUA_Achr11G09200_001,GSMUA_Achr6G13960_001,GSMUA_Achr7G10360_001,GSMUA_Achr7G14270_001,GS…
GO:0001883	purine nucleoside binding	molecular_function	0.99964	1	20	218	2849	18862	GSMUA_Achr5G04240_001,GSMUA_Achr7G03320_001,GSMUA_Achr2G00670_001,GSMUA_Achr4G32130_001,GSMUA_Achr9G24770_001,GSMUA_Achr7G14270_001,GSMUA_Achr7G10360_001,GSMUA_Achr6G13960_001,GSMUA_Achr3G26010_001,GSMUA_Achr1G03340_001,GSMUA_Achr1G22350_001,GSMUA_Achr8G16690_001,GSMUA_Achr9G04070_001,GSMUA_Achr4G22300_001,GSMUA_Achr3G25010_001,GSMUA_Achr9G13950_001,GSMUA_Achr4G30550_001,GSMUA_Achr7G20550_001,GSM…
GO:0032549	ribonucleoside binding	molecular_function	0.99964	1	20	218	2849	18862	GSMUA_Achr8G15350_001,GSMUA_Achr8G17110_001,GSMUA_Achr4G30550_001,GSMUA_Achr9G13950_001,GSMUA_Achr7G20550_001,GSMUA_Achr4G22300_001,GSMUA_Achr3G25010_001,GSMUA_Achr9G04070_001,GSMUA_Achr8G16690_001,GSMUA_Achr1G22350_001,GSMUA_Achr1G03340_001,GSMUA_Achr3G26010_001,GSMUA_Achr7G14270_001,GSMUA_Achr9G24770_001,GSMUA_Achr6G13960_001,GSMUA_Achr7G10360_001,GSMUA_Achr4G32130_001,GSMUA_Achr2G00670_001,GSM…
GO:0032550	purine ribonucleoside binding	molecular_function	0.99964	1	20	218	2849	18862	GSMUA_Achr7G20550_001,GSMUA_Achr4G30550_001,GSMUA_Achr9G13950_001,GSMUA_Achr8G15350_001,GSMUA_Achr8G17110_001,GSMUA_Achr3G25010_001,GSMUA_Achr4G22300_001,GSMUA_Achr9G04070_001,GSMUA_Achr1G22350_001,GSMUA_Achr1G03340_001,GSMUA_Achr3G26010_001,GSMUA_Achr8G16690_001,GSMUA_Achr2G00670_001,GSMUA_Achr7G03320_001,GSMUA_Achr5G04240_001,GSMUA_Achr6G13960_001,GSMUA_Achr7G10360_001,GSMUA_Achr7G14270_001,GSM…
GO:0032555	purine ribonucleotide binding	molecular_function	0.99964	1	20	218	2849	18862	GSMUA_Achr8G16690_001,GSMUA_Achr1G22350_001,GSMUA_Achr1G03340_001,GSMUA_Achr3G26010_001,GSMUA_Achr7G14270_001,GSMUA_Achr9G24770_001,GSMUA_Achr7G10360_001,GSMUA_Achr6G13960_001,GSMUA_Achr4G32130_001,GSMUA_Achr2G00670_001,GSMUA_Achr5G04240_001,GSMUA_Achr7G03320_001,GSMUA_Achr8G15350_001,GSMUA_Achr8G17110_001,GSMUA_Achr9G13950_001,GSMUA_Achr4G30550_001,GSMUA_Achr7G20550_001,GSMUA_Achr4G22300_001,GSM…
GO:0001882	nucleoside binding	molecular_function	0.99964	1	20	218	2850	18862	GSMUA_Achr2G00670_001,GSMUA_Achr5G04240_001,GSMUA_Achr7G03320_001,GSMUA_Achr7G14270_001,GSMUA_Achr9G24770_001,GSMUA_Achr6G13960_001,GSMUA_Achr7G10360_001,GSMUA_Achr4G32130_001,GSMUA_Achr1G22350_001,GSMUA_Achr1G03340_001,GSMUA_Achr3G26010_001,GSMUA_Achr8G16690_001,GSMUA_Achr3G25010_001,GSMUA_Achr4G22300_001,GSMUA_Achr9G04070_001,GSMUA_Achr4G30550_001,GSMUA_Achr9G13950_001,GSMUA_Achr7G20550_001,GSM…
GO:0017076	purine nucleotide binding	molecular_function	0.99967	1	20	218	2860	18862	GSMUA_Achr1G22350_001,GSMUA_Achr1G03340_001,GSMUA_Achr3G26010_001,GSMUA_Achr8G16690_001,GSMUA_Achr2G00670_001,GSMUA_Achr7G03320_001,GSMUA_Achr5G04240_001,GSMUA_Achr7G10360_001,GSMUA_Achr6G13960_001,GSMUA_Achr9G24770_001,GSMUA_Achr7G14270_001,GSMUA_Achr4G32130_001,GSMUA_Achr7G20550_001,GSMUA_Achr4G30550_001,GSMUA_Achr9G13950_001,GSMUA_Achr8G15350_001,GSMUA_Achr8G17110_001,GSMUA_Achr3G25010_001,GSM…
GO:0036094	small molecule binding	molecular_function	0.99972	1	23	218	3186	18862	GSMUA_Achr8G28000_001,GSMUA_Achr9G13950_001,GSMUA_Achr4G30550_001,GSMUA_Achr7G20550_001,GSMUA_Achr8G17110_001,GSMUA_Achr8G15350_001,GSMUA_Achr9G04070_001,GSMUA_Achr4G22300_001,GSMUA_Achr3G25010_001,GSMUA_Achr3G26010_001,GSMUA_Achr1G03340_001,GSMUA_Achr1G22350_001,GSMUA_Achr4G28160_001,GSMUA_Achr8G16690_001,GSMUA_Achr5G04240_001,GSMUA_Achr7G03320_001,GSMUA_Achr2G00670_001,GSMUA_Achr4G32130_001,GSM…
GO:0016020	membrane	cellular_component	0.99976	1	13	218	2336	18862	GSMUA_Achr6G19840_001,GSMUA_Achr9G15270_001,GSMUA_Achr8G18130_001,GSMUA_Achr2G19780_001,GSMUA_Achr1G06830_001,GSMUA_Achr4G22300_001,GSMUA_Achr9G18850_001,GSMUA_Achr10G03540_001,GSMUA_Achr10G10180_001,GSMUA_Achr7G11770_001,GSMUA_Achr7G07960_001,GSMUA_Achr4G03580_001,GSMUA_Achr3G29080_001
GO:0044425	membrane part	cellular_component	0.99978	1	4	218	1190	18862	GSMUA_Achr9G18850_001,GSMUA_Achr10G03540_001,GSMUA_Achr1G06830_001,GSMUA_Achr4G22300_001
GO:0000166	nucleotide binding	molecular_function	0.99983	1	22	218	3146	18862	GSMUA_Achr7G03320_001,GSMUA_Achr5G04240_001,GSMUA_Achr2G00670_001,GSMUA_Achr4G32130_001,GSMUA_Achr6G13960_001,GSMUA_Achr7G10360_001,GSMUA_Achr9G24770_001,GSMUA_Achr7G14270_001,GSMUA_Achr3G26010_001,GSMUA_Achr1G03340_001,GSMUA_Achr1G22350_001,GSMUA_Achr4G28160_001,GSMUA_Achr8G16690_001,GSMUA_Achr9G04070_001,GSMUA_Achr4G22300_001,GSMUA_Achr3G25010_001,GSMUA_Achr8G28000_001,GSMUA_Achr7G20550_001,GSM…
GO:1901265	nucleoside phosphate binding	molecular_function	0.99983	1	22	218	3146	18862	GSMUA_Achr8G16690_001,GSMUA_Achr1G22350_001,GSMUA_Achr4G28160_001,GSMUA_Achr1G03340_001,GSMUA_Achr3G26010_001,GSMUA_Achr6G13960_001,GSMUA_Achr7G10360_001,GSMUA_Achr9G24770_001,GSMUA_Achr7G14270_001,GSMUA_Achr4G32130_001,GSMUA_Achr2G00670_001,GSMUA_Achr7G03320_001,GSMUA_Achr5G04240_001,GSMUA_Achr8G15350_001,GSMUA_Achr8G17110_001,GSMUA_Achr7G20550_001,GSMUA_Achr4G30550_001,GSMUA_Achr9G13950_001,GSM…
GO:0035639	purine ribonucleoside triphosphate binding	molecular_function	0.99986	1	18	218	2752	18862	GSMUA_Achr9G04070_001,GSMUA_Achr4G22300_001,GSMUA_Achr8G17110_001,GSMUA_Achr8G15350_001,GSMUA_Achr7G20550_001,GSMUA_Achr4G30550_001,GSMUA_Achr9G13950_001,GSMUA_Achr4G32130_001,GSMUA_Achr7G10360_001,GSMUA_Achr6G13960_001,GSMUA_Achr9G24770_001,GSMUA_Achr7G14270_001,GSMUA_Achr7G03320_001,GSMUA_Achr2G00670_001,GSMUA_Achr8G16690_001,GSMUA_Achr3G26010_001,GSMUA_Achr1G03340_001,GSMUA_Achr1G22350_001
GO:0019538	protein metabolic process	biological_process	0.99987	1	19	218	3051	18862	GSMUA_Achr2G06450_001,GSMUA_Achr11G01140_001,GSMUA_Achr2G17590_001,GSMUA_Achr6G03230_001,GSMUA_Achr8G17190_001,GSMUA_Achr8G34470_001,GSMUA_Achr1G22350_001,GSMUA_Achr8G16690_001,GSMUA_Achr4G24410_001,GSMUA_Achr10G17120_001,GSMUA_Achr4G08790_001,GSMUA_Achr6G12690_001,GSMUA_Achr7G17320_001,GSMUA_Achr2G00670_001,GSMUA_Achr11G02530_001,GSMUA_Achr4G11110_001,GSMUA_Achr2G19780_001,GSMUA_Achr7G10360_001,…
GO:0044267	cellular protein metabolic process	biological_process	0.99996	1	14	218	2639	18862	GSMUA_Achr6G12690_001,GSMUA_Achr8G16690_001,GSMUA_Achr10G17120_001,GSMUA_Achr2G17590_001,GSMUA_Achr1G22350_001,GSMUA_Achr8G34470_001,GSMUA_Achr2G06450_001,GSMUA_Achr7G10360_001,GSMUA_Achr9G24770_001,GSMUA_Achr4G11110_001,GSMUA_Achr11G02530_001,GSMUA_Achr2G00670_001,GSMUA_Achr8G17190_001,GSMUA_Achr7G17320_001
GO:0016301	kinase activity	molecular_function	0.99996	1	6	218	1590	18862	GSMUA_Achr7G20550_001,GSMUA_Achr4G28160_001,GSMUA_Achr1G22350_001,GSMUA_Achr8G16690_001,GSMUA_Achr7G10360_001,GSMUA_Achr9G24770_001
GO:0006464	cellular protein modification process	biological_process	0.99996	1	7	218	1750	18862	GSMUA_Achr1G22350_001,GSMUA_Achr2G17590_001,GSMUA_Achr9G24770_001,GSMUA_Achr7G10360_001,GSMUA_Achr10G17120_001,GSMUA_Achr11G02530_001,GSMUA_Achr8G16690_001
GO:0036211	protein modification process	biological_process	0.99996	1	7	218	1750	18862	GSMUA_Achr9G24770_001,GSMUA_Achr7G10360_001,GSMUA_Achr10G17120_001,GSMUA_Achr11G02530_001,GSMUA_Achr8G16690_001,GSMUA_Achr1G22350_001,GSMUA_Achr2G17590_001
GO:0043167	ion binding	molecular_function	0.99996	1	44	218	5787	18862	GSMUA_Achr5G29250_001,GSMUA_Achr9G04070_001,GSMUA_Achr3G25010_001,GSMUA_Achr6G13690_001,GSMUA_Achr6G31010_001,GSMUA_Achr2G17590_001,GSMUA_Achr4G16340_001,GSMUA_Achr5G15690_001,GSMUA_Achr7G03320_001,GSMUA_Achr2G00670_001,GSMUA_Achr7G14270_001,GSMUA_Achr9G24770_001,GSMUA_Achr3G05190_001,GSMUA_Achr6G13960_001,GSMUA_Achr7G10360_001,GSMUA_Achr8G34470_001,GSMUA_Achr11G09200_001,GSMUA_Achr4G28160_001,GS…
GO:0004672	protein kinase activity	molecular_function	0.99998	1	4	218	1384	18862	GSMUA_Achr7G10360_001,GSMUA_Achr9G24770_001,GSMUA_Achr8G16690_001,GSMUA_Achr1G22350_001
GO:0006468	protein phosphorylation	biological_process	0.99998	1	4	218	1391	18862	GSMUA_Achr8G16690_001,GSMUA_Achr7G10360_001,GSMUA_Achr9G24770_001,GSMUA_Achr1G22350_001
GO:0044444	cytoplasmic part	cellular_component	0.99998	1	1	218	935	18862	GSMUA_Achr7G20550_001
GO:0016773	phosphotransferase activity, alcohol group as acceptor	molecular_function	0.99999	1	5	218	1576	18862	GSMUA_Achr1G22350_001,GSMUA_Achr7G20550_001,GSMUA_Achr8G16690_001,GSMUA_Achr9G24770_001,GSMUA_Achr7G10360_001
GO:0016310	phosphorylation	biological_process	0.99999	1	4	218	1468	18862	GSMUA_Achr8G16690_001,GSMUA_Achr9G24770_001,GSMUA_Achr7G10360_001,GSMUA_Achr1G22350_001
GO:0006796	phosphate-containing compound metabolic process	biological_process	1	1	8	218	2098	18862	GSMUA_Achr8G16690_001,GSMUA_Achr1G22350_001,GSMUA_Achr10G20130_001,GSMUA_Achr7G10360_001,GSMUA_Achr4G22300_001,GSMUA_Achr9G24770_001,GSMUA_Achr7G03320_001,GSMUA_Achr11G19170_001
GO:0006793	phosphorus metabolic process	biological_process	1	1	8	218	2103	18862	GSMUA_Achr7G03320_001,GSMUA_Achr11G19170_001,GSMUA_Achr10G20130_001,GSMUA_Achr4G22300_001,GSMUA_Achr9G24770_001,GSMUA_Achr7G10360_001,GSMUA_Achr1G22350_001,GSMUA_Achr8G16690_001
GO:0003824	catalytic activity	molecular_function	1	1	67	218	8386	18862	GSMUA_Achr11G20790_001,GSMUA_Achr4G22300_001,GSMUA_Achr8G06330_001,GSMUA_Achr4G08090_001,GSMUA_Achr6G03230_001,GSMUA_Achr9G21110_001,GSMUA_Achr8G15350_001,GSMUA_Achr1G08010_001,GSMUA_Achr9G13950_001,GSMUA_Achr8G32660_001,GSMUA_Achr4G32130_001,GSMUA_Achr8G02070_001,GSMUA_Achr8G01100_001,GSMUA_Achr7G17320_001,GSMUA_Achr10G17120_001,GSMUA_Achr3G15180_001,GSMUA_Achr1G03340_001,GSMUA_Achr3G26010_001,G…
