# Supplementary material for: Identification of miRNAs involved in fruit ripening in Cavendish bananas by deep sequencing
Source: BMC Genomics. 2015 Oct 13;16:776. doi: 10.1186/s12864-015-1995-1 (PMC4603801; doi:10.1186/s12864-015-1995-1)
Supplement: Additional file 8: — The most enriched pathways that were identified for the target genes. A total of 53 most enriched pathways of target gene annotated in this study. (XLS 41 kb) [file 12864_2015_1995_MOESM8_ESM.xls]

## Sheet: MM3vsEE2.CAD_KEGG_pathway_enric
Additional file 8-The most enriched pathways that was identified for target genes
#Term	Database	Id	Sample number	Background number	P-Value	Corrected P-Value	Genes	Hyperlink
Sulfur metabolism	KEGG PATHWAY	sbi00920	3	26	0.00534034	0.619479	GSMUA_Achr3G16330_001|GSMUA_Achr1G14080_001|GSMUA_Achr3G13570_001|GSMUA_Achr8G26890_001|GSMUA_Achr1G22900_001	http://www.genome.jp/kegg-bin/show_pathway?sbi00920
Cysteine and methionine metabolism	KEGG PATHWAY	sbi00270	3	58	0.0461601	1	GSMUA_Achr3G16330_001|GSMUA_Achr7G00440_001|GSMUA_Achr4G28160_001	http://www.genome.jp/kegg-bin/show_pathway?sbi00270
Glycerophospholipid metabolism	KEGG PATHWAY	sbi00564	3	65	0.0610227	1	GSMUA_Achr10G20130_001|GSMUA_Achr9G21110_001|GSMUA_Achr8G06330_001	http://www.genome.jp/kegg-bin/show_pathway?sbi00564
Alanine, aspartate and glutamate metabolism	KEGG PATHWAY	sbi00250	2	30	0.0644553	1	GSMUA_Achr8G28000_001|GSMUA_Achr11G09200_001	http://www.genome.jp/kegg-bin/show_pathway?sbi00250
Sesquiterpenoid and triterpenoid biosynthesis	KEGG PATHWAY	sbi00909	1	5	0.0674776	1	GSMUA_Achr8G05060_001	http://www.genome.jp/kegg-bin/show_pathway?sbi00909
Non-homologous end-joining	KEGG PATHWAY	sbi03450	1	10	0.130445	1	GSMUA_Achr8G01100_001	http://www.genome.jp/kegg-bin/show_pathway?sbi03450
Sulfur relay system	KEGG PATHWAY	sbi04122	1	11	0.142524	1	GSMUA_Achr7G02830_001	http://www.genome.jp/kegg-bin/show_pathway?sbi04122
Tryptophan metabolism	KEGG PATHWAY	sbi00380	1	12	0.154436	1	GSMUA_Achr8G02070_001	http://www.genome.jp/kegg-bin/show_pathway?sbi00380
One carbon pool by folate	KEGG PATHWAY	sbi00670	1	14	0.177773	1	GSMUA_Achr11G19170_001	http://www.genome.jp/kegg-bin/show_pathway?sbi00670
Selenocompound metabolism	KEGG PATHWAY	sbi00450	1	14	0.177773	1	GSMUA_Achr1G14080_001|GSMUA_Achr3G13570_001|GSMUA_Achr8G26890_001	http://www.genome.jp/kegg-bin/show_pathway?sbi00450
DNA replication	KEGG PATHWAY	sbi03030	2	57	0.186998	1	GSMUA_Achr6G13960_001|GSMUA_Achr3G01210_001	http://www.genome.jp/kegg-bin/show_pathway?sbi03030
Homologous recombination	KEGG PATHWAY	sbi03440	2	57	0.186998	1	GSMUA_Achr8G01100_001|GSMUA_Achr3G01210_001	http://www.genome.jp/kegg-bin/show_pathway?sbi03440
Valine, leucine and isoleucine biosynthesis	KEGG PATHWAY	sbi00290	1	15	0.1892	1	GSMUA_Achr3G15180_001|GSMUA_Achr8G05090_001	http://www.genome.jp/kegg-bin/show_pathway?sbi00290
Lysine biosynthesis	KEGG PATHWAY	sbi00300	1	15	0.1892	1	GSMUA_Achr4G28160_001	http://www.genome.jp/kegg-bin/show_pathway?sbi00300
Carotenoid biosynthesis	KEGG PATHWAY	sbi00906	1	16	0.200471	1	GSMUA_Achr4G17130_001	http://www.genome.jp/kegg-bin/show_pathway?sbi00906
Nucleotide excision repair	KEGG PATHWAY	sbi03420	2	63	0.217421	1	GSMUA_Achr8G23020_001|GSMUA_Achr3G01210_001	http://www.genome.jp/kegg-bin/show_pathway?sbi03420
Metabolic pathways	KEGG PATHWAY	sbi01100	22	1368	0.253441	1	GSMUA_Achr11G19170_001|GSMUA_Achr2G17330_001|GSMUA_Achr11G16210_001|GSMUA_Achr1G22900_001|GSMUA_Achr3G27230_001|GSMUA_Achr8G17110_001|GSMUA_Achr10G20130_001|GSMUA_Achr8G02070_001|GSMUA_Achr1G14080_001|GSMUA_Achr3G13570_001|GSMUA_Achr8G26890_001|GSMUA_AchrUn_randomG16840_001|GSMUA_Achr7G00440_001|GSMUA_Achr4G17130_001|GSMUA_Achr11G09200_001|GSMUA_Achr4G28160_001|GSMUA_Achr9G21110_001|GSMUA_Achr8G0…	http://www.genome.jp/kegg-bin/show_pathway?sbi01100
Ether lipid metabolism	KEGG PATHWAY	sbi00565	1	21	0.254539	1	GSMUA_Achr9G21110_001	http://www.genome.jp/kegg-bin/show_pathway?sbi00565
Fatty acid elongation	KEGG PATHWAY	sbi00062	1	21	0.254539	1	GSMUA_Achr11G16210_001	http://www.genome.jp/kegg-bin/show_pathway?sbi00062
Purine metabolism	KEGG PATHWAY	sbi00230	3	134	0.284481	1	GSMUA_Achr11G19170_001|GSMUA_Achr1G14080_001|GSMUA_Achr3G13570_001|GSMUA_Achr8G26890_001|GSMUA_Achr2G06220_001	http://www.genome.jp/kegg-bin/show_pathway?sbi00230
Lysine degradation	KEGG PATHWAY	sbi00310	1	24	0.285226	1	GSMUA_Achr8G02070_001	http://www.genome.jp/kegg-bin/show_pathway?sbi00310
Valine, leucine and isoleucine degradation	KEGG PATHWAY	sbi00280	1	25	0.295174	1	GSMUA_Achr3G15180_001|GSMUA_Achr8G05090_001	http://www.genome.jp/kegg-bin/show_pathway?sbi00280
Nitrogen metabolism	KEGG PATHWAY	sbi00910	1	25	0.295174	1	GSMUA_Achr8G28000_001	http://www.genome.jp/kegg-bin/show_pathway?sbi00910
Pantothenate and CoA biosynthesis	KEGG PATHWAY	sbi00770	1	28	0.324204	1	GSMUA_Achr3G15180_001|GSMUA_Achr8G05090_001	http://www.genome.jp/kegg-bin/show_pathway?sbi00770
Endocytosis	KEGG PATHWAY	sbi04144	2	85	0.330603	1	GSMUA_AchrUn_randomG01480_001|GSMUA_Achr9G21110_001	http://www.genome.jp/kegg-bin/show_pathway?sbi04144
Hepatitis B	KEGG PATHWAY	sbi05161	1	29	0.333615	1	GSMUA_Achr8G15350_001	http://www.genome.jp/kegg-bin/show_pathway?sbi05161
Citrate cycle (TCA cycle)	KEGG PATHWAY	sbi00020	1	32	0.361077	1	GSMUA_Achr8G02070_001	http://www.genome.jp/kegg-bin/show_pathway?sbi00020
Spliceosome	KEGG PATHWAY	sbi03040	3	164	0.398612	1	GSMUA_Achr9G12880_001|GSMUA_Achr11G02530_001|GSMUA_Achr1G06160_001	http://www.genome.jp/kegg-bin/show_pathway?sbi03040
Porphyrin and chlorophyll metabolism	KEGG PATHWAY	sbi00860	1	39	0.420875	1	GSMUA_Achr8G17110_001	http://www.genome.jp/kegg-bin/show_pathway?sbi00860
Protein export	KEGG PATHWAY	sbi03060	1	40	0.428952	1	GSMUA_Achr4G11940_001	http://www.genome.jp/kegg-bin/show_pathway?sbi03060
Glycine, serine and threonine metabolism	KEGG PATHWAY	sbi00260	1	41	0.436918	1	GSMUA_Achr4G28160_001	http://www.genome.jp/kegg-bin/show_pathway?sbi00260
Glycerolipid metabolism	KEGG PATHWAY	sbi00561	1	43	0.452521	1	GSMUA_Achr8G06330_001	http://www.genome.jp/kegg-bin/show_pathway?sbi00561
Mismatch repair	KEGG PATHWAY	sbi03430	1	43	0.452521	1	GSMUA_Achr3G01210_001	http://www.genome.jp/kegg-bin/show_pathway?sbi03430
Fructose and mannose metabolism	KEGG PATHWAY	sbi00051	1	44	0.460162	1	GSMUA_Achr7G20550_001	http://www.genome.jp/kegg-bin/show_pathway?sbi00051
RNA polymerase	KEGG PATHWAY	sbi03020	1	45	0.467696	1	GSMUA_Achr2G06220_001	http://www.genome.jp/kegg-bin/show_pathway?sbi03020
Proteasome	KEGG PATHWAY	sbi03050	1	46	0.475127	1	GSMUA_Achr11G01140_001	http://www.genome.jp/kegg-bin/show_pathway?sbi03050
Carbon fixation in photosynthetic organisms	KEGG PATHWAY	sbi00710	1	51	0.510768	1	GSMUA_Achr11G09200_001	http://www.genome.jp/kegg-bin/show_pathway?sbi00710
Arginine and proline metabolism	KEGG PATHWAY	sbi00330	1	52	0.517603	1	GSMUA_Achr3G27230_001	http://www.genome.jp/kegg-bin/show_pathway?sbi00330
RNA transport	KEGG PATHWAY	sbi03013	2	132	0.550288	1	GSMUA_Achr9G13950_001|GSMUA_Achr4G11110_001	http://www.genome.jp/kegg-bin/show_pathway?sbi03013
Biosynthesis of secondary metabolites	KEGG PATHWAY	sbi01110	9	692	0.631571	1	GSMUA_Achr8G05060_001|GSMUA_Achr8G17110_001|GSMUA_Achr8G28000_001|GSMUA_Achr11G19170_001|GSMUA_Achr4G17130_001|GSMUA_Achr4G28160_001|GSMUA_AchrUn_randomG16840_001|GSMUA_Achr8G02070_001|GSMUA_Achr3G15180_001|GSMUA_Achr8G05090_001	http://www.genome.jp/kegg-bin/show_pathway?sbi01110
Photosynthesis	KEGG PATHWAY	sbi00195	1	73	0.641173	1	GSMUA_Achr2G17330_001	http://www.genome.jp/kegg-bin/show_pathway?sbi00195
RNA degradation	KEGG PATHWAY	sbi03018	1	75	0.651161	1	GSMUA_Achr3G26010_001	http://www.genome.jp/kegg-bin/show_pathway?sbi03018
Phenylalanine metabolism	KEGG PATHWAY	sbi00360	1	85	0.697118	1	GSMUA_AchrUn_randomG16840_001	http://www.genome.jp/kegg-bin/show_pathway?sbi00360
mRNA surveillance pathway	KEGG PATHWAY	sbi03015	1	87	0.705563	1	GSMUA_Achr8G19010_001	http://www.genome.jp/kegg-bin/show_pathway?sbi03015
Phenylpropanoid biosynthesis	KEGG PATHWAY	sbi00940	1	91	0.72176	1	GSMUA_AchrUn_randomG16840_001	http://www.genome.jp/kegg-bin/show_pathway?sbi00940
Plant hormone signal transduction	KEGG PATHWAY	sbi04075	2	185	0.732203	1	GSMUA_Achr3G23850_001|GSMUA_Achr5G26930_001|GSMUA_Achr6G15930_001	http://www.genome.jp/kegg-bin/show_pathway?sbi04075
Ubiquitin mediated proteolysis	KEGG PATHWAY	sbi04120	1	96	0.740771	1	GSMUA_Achr11G02530_001	http://www.genome.jp/kegg-bin/show_pathway?sbi04120
Aminoacyl-tRNA biosynthesis	KEGG PATHWAY	sbi00970	1	101	0.758495	1	GSMUA_AchrUn_randomG13080_001	http://www.genome.jp/kegg-bin/show_pathway?sbi00970
Plant-pathogen interaction	KEGG PATHWAY	sbi04626	1	104	0.768548	1	GSMUA_Achr5G04240_001	http://www.genome.jp/kegg-bin/show_pathway?sbi04626
Pyrimidine metabolism	KEGG PATHWAY	sbi00240	1	106	0.775019	1	GSMUA_Achr2G06220_001	http://www.genome.jp/kegg-bin/show_pathway?sbi00240
Starch and sucrose metabolism	KEGG PATHWAY	sbi00500	1	111	0.790422	1	GSMUA_Achr3G07130_001	http://www.genome.jp/kegg-bin/show_pathway?sbi00500
Oxidative phosphorylation	KEGG PATHWAY	sbi00190	1	136	0.853105	1	GSMUA_Achr4G22300_001	http://www.genome.jp/kegg-bin/show_pathway?sbi00190
Protein processing in endoplasmic reticulum	KEGG PATHWAY	sbi04141	1	165	0.902888	1	GSMUA_Achr4G11940_001	http://www.genome.jp/kegg-bin/show_pathway?sbi04141
