# Supplementary material for: Identification of miRNAs involved in fruit ripening in Cavendish bananas by deep sequencing
Source: BMC Genomics. 2015 Oct 13;16:776. doi: 10.1186/s12864-015-1995-1 (PMC4603801; doi:10.1186/s12864-015-1995-1)
Supplement: Additional file 9: — The primers used in this study. (XLSX 11 kb) [file 12864_2015_1995_MOESM9_ESM.xlsx]

## Sheet: Sheet1
Additional file 9 The primers used in this study
Family	Non-coding RNA name	Sequence (5'-3')	Stem-loop RT primer	Forward primer	Reverse primer
miR156	mac-miR156a	TGACAGAAGAGAGTGAGCAC	GTCGTATCCAGTGCAGGGTCCGAGGTATTCGCACTGGATACGACGTGCTC	GTGTTTTTGGTGACAGAAGAGAGT	GTGCAGGGTCCGAGGT
miR172	mac-miR172e	TGAATCTTGATGATGCTGCAC	GTCGTATCCAGTGCAGGGTCCGAGGTATTCGCACTGGATACGACGTGCAG	GGGTGGGTGAATCTTGATGATG	GTGCAGGGTCCGAGGT
miR395	mac-miR395d	TGAAGTGTTTGGGGGAACTTT	GTCGTATCCAGTGCAGGGTCCGAGGTATTCGCACTGGATACGACAAAGTT	GGTGTGAAGTGTTTGGGGG	GTGCAGGGTCCGAGGT
miR166	mac-miR166e	TCGGACCAGGCTTCAATCCCT	GTCGTATCCAGTGCAGGGTCCGAGGTATTCGCACTGGATACGACAGGGAT	TGTTTTTTTCGGACCAGGCTT	GTGCAGGGTCCGAGGT
miR171	mac-miR171b	TTGAGCCGTGCCAATATCACG	GTCGTATCCAGTGCAGGGTCCGAGGTATTCGCACTGGATACGACCGTGAT	GTTGTTGAGCCGTGCCAAT	GTGCAGGGTCCGAGGT
	U6			CATCCGATAAAATTGGAACGA	TTTGTGCGTGTCATCCTTGCG
miRNA	gene name	Forward primer	Reverse primer	Predicted targets
miR156	SPL16	GCAGCCACTCCTCAAGAAC	GAGAGAGCACAATCCGAATGG	GSMUA_Achr9G01380_001
	SPL9	GTATCAATGCGGCTTAGGAACT	ATGGCTGAGACAGAAGAGAGA	GSMUA_Achr9G22260_001
	SPL7	CTGCTCGCTGATGGAAGTG	CGTTGCTTGGTGCTGTATATGT	GSMUA_Achr5G13440_001
	PP2A-B-ι	GCGAGGAGGAAGAGAAGAGAA	GACGGCTGTGTTACCAGTTAC	GSMUA_AchrUn_randomT02030_001
miR172	APETALA 2	TGAGCCTCCTGAGCATAATCT	GGTATCATGTTGCGGTTCCA	GSMUA_Achr4G12860_001
	PHAP2A	CCACCGTAGAGGAGGAGAAG	CGTAGGAGACAGAACCATCGT	GSMUA_Achr1G09830_001
miR395	Ein3	AGACAAGATGACTGCTAAGGAGAT	GCTGCTGTTGAAGGAGATGG	GSMUA_Achr6G15930_001
miR166	endo-1,3-beta-glucosidase 14	GCGAGGAGGAAGAGAAGAGAA	GACGGCTGTGTTACCAGTTAC	GSMUA_Achr10G15640_001
miR171	Scarecrow TF	GCAACTTCACGGAGACACAA	CCAAGCCGACACTGATACG	GSMUA_Achr6G36740_001
	CAC	CTCCTATGTTGCTCGCTTATG	GGCTACTACTTCGGTTCTTTC	GenBank: HQ853240.1
